# Supplementary material for: An Evolutionary Perspective of Codon Usage Pattern, Dinucleotide Composition and Codon Pair Bias in Prunus Necrotic Ringspot Virus
Source: Genes (Basel). 2023 Aug 28;14(9):1712. doi: 10.3390/genes14091712 (PMC10530913; doi:10.3390/genes14091712)
Supplement: Supplementary file 1 [file genes-14-01712-s001.zip]

Archive with 10 entries (10 files):
- Figure S1.tif
- Figure S2.tif
- Figure S3.tif
- Figure S4.tif
- Figure S5.tif
- Figure S6.tif
- Table S1.pdf
- Table S2.xlsx
- Table S3.pdf
- Table S4.xlsx
