# Supplementary material for: An Evolutionary Perspective of Codon Usage Pattern, Dinucleotide Composition and Codon Pair Bias in Prunus Necrotic Ringspot Virus
Source: Genes (Basel). 2023 Aug 28;14(9):1712. doi: 10.3390/genes14091712 (PMC10530913; doi:10.3390/genes14091712)
Supplement: Supplementary file 1 [file genes-14-01712-s001.zip › Table S2.xlsx]

## Sheet: Sheet1
	T3s	C3s	A3s	G3s	CAI	CBI	Fop	Nc	GC3s	GC	L_sym	L_aa	Gravy	Aromo	%A	%C	%T	%G	%A1	%C1	%T1	%G1	%A2	%C2	%T2	%G2	%A3	%C3	%T3	%G3	GC12	GC3
MW296233	0.3598	0.2328	0.2151	0.4085	0.18	0.002	0.398	52.33	0.514	0.512	216	224	-0.298214	0.058036	23.9583	22.619	24.8512	28.5714	29.0179	23.6607	15.1786	32.1429	26.3393	24.5536	29.0179	20.0893	16.5179	19.6429	30.3571	33.4821	0.502232	0.53125
MW186680	0.3684	0.2526	0.1893	0.425	0.191	-0.016	0.39	50.46	0.532	0.507	218	226	-0.349558	0.057522	24.3363	22.7139	24.9263	28.0236	29.646	22.5664	15.4867	32.3009	29.2035	24.3363	28.3186	18.1416	14.1593	21.2389	30.9735	33.6283	0.486726	0.548673
MT009391	0.3545	0.2487	0.2	0.4172	0.187	-0.002	0.398	51.85	0.532	0.518	216	224	-0.301339	0.058036	23.6607	23.0655	24.5536	28.7202	28.5714	23.2143	15.1786	33.0357	27.2321	25	28.5714	19.1964	15.1786	20.9821	29.9107	33.9286	0.502232	0.549107
MT009388	0.3545	0.2434	0.2118	0.4136	0.182	-0.007	0.394	53.05	0.523	0.512	216	224	-0.317411	0.058036	24.1071	22.619	24.7024	28.5714	29.0179	23.2143	15.1786	32.5893	27.2321	24.1071	29.0179	19.6429	16.0714	20.5357	29.9107	33.4821	0.497768	0.540179
MT009387	0.349	0.2656	0.2059	0.4063	0.184	0.008	0.404	51.69	0.532	0.51	218	226	-0.353982	0.057522	24.4838	23.1563	24.4838	27.8761	30.0885	22.5664	15.4867	31.8584	27.8761	24.3363	28.3186	19.469	15.4867	22.5664	29.646	32.3009	0.49115	0.548673
MN734265	0.3508	0.267	0.2071	0.4063	0.189	-0.001	0.399	51.77	0.532	0.507	218	226	-0.36062	0.061947	24.4838	23.1563	24.7788	27.5811	29.646	22.5664	16.3717	31.4159	28.3186	24.3363	28.3186	19.0265	15.4867	22.5664	29.646	32.3009	0.486726	0.548673
MN635762	0.3508	0.267	0.2059	0.4037	0.186	0.004	0.399	51.83	0.532	0.506	218	226	-0.330089	0.061947	24.4838	22.8614	24.9263	27.7286	29.646	22.5664	15.4867	32.3009	28.3186	23.4513	29.646	18.5841	15.4867	22.5664	29.646	32.3009	0.484513	0.548673
MN635761	0.349	0.2656	0.2059	0.4063	0.183	0.003	0.399	51.32	0.532	0.507	218	226	-0.342035	0.061947	24.4838	23.0088	24.7788	27.7286	30.0885	22.5664	15.4867	31.8584	27.8761	23.8938	29.2035	19.0265	15.4867	22.5664	29.646	32.3009	0.486726	0.548673
MN635760	0.3564	0.25	0.2047	0.4136	0.185	-0.017	0.389	49.98	0.528	0.513	216	224	-0.288393	0.058036	23.9583	22.7679	24.7024	28.5714	29.0179	23.2143	15.1786	32.5893	27.2321	24.1071	29.0179	19.6429	15.625	20.9821	29.9107	33.4821	0.497768	0.544643
MN635759	0.3386	0.2593	0.2176	0.4074	0.182	-0.013	0.389	52.66	0.532	0.513	216	224	-0.306696	0.058036	24.256	22.9167	24.4048	28.4226	29.0179	23.2143	15.1786	32.5893	27.2321	23.6607	29.4643	19.6429	16.5179	21.875	28.5714	33.0357	0.495536	0.549107
MN635758	0.3404	0.2606	0.2176	0.4074	0.184	-0.012	0.394	54.29	0.532	0.516	216	224	-0.334375	0.058036	24.4048	23.3631	23.9583	28.2738	29.0179	23.2143	15.1786	32.5893	27.6786	25	28.125	19.1964	16.5179	21.875	28.5714	33.0357	0.5	0.549107
MN635757	0.3545	0.2434	0.2059	0.4198	0.182	-0.007	0.394	52.77	0.528	0.513	216	224	-0.317411	0.058036	23.9583	22.619	24.7024	28.7202	29.0179	23.2143	15.1786	32.5893	27.2321	24.1071	29.0179	19.6429	15.625	20.5357	29.9107	33.9286	0.497768	0.544643
MN635756	0.3404	0.2606	0.213	0.4161	0.189	0.003	0.403	52.49	0.537	0.515	216	224	-0.328125	0.0625	24.256	23.0655	24.256	28.4226	29.0179	22.7679	15.625	32.5893	27.6786	24.5536	28.5714	19.1964	16.0714	21.875	28.5714	33.4821	0.495536	0.553571
MF198443	0.3404	0.2606	0.2176	0.4074	0.185	-0.01	0.394	52.86	0.532	0.515	216	224	-0.323661	0.058036	24.4048	23.2143	24.1071	28.2738	29.0179	23.2143	15.1786	32.5893	27.6786	24.5536	28.5714	19.1964	16.5179	21.875	28.5714	33.0357	0.497768	0.549107
MH730942	0.3526	0.2684	0.1941	0.4161	0.184	-0.007	0.394	51.29	0.541	0.509	218	226	-0.352212	0.057522	24.4838	22.8614	24.6313	28.0236	30.0885	22.5664	15.4867	31.8584	28.7611	23.4513	28.7611	19.0265	14.6018	22.5664	29.646	33.1858	0.484513	0.557522
MH730941	0.3526	0.2684	0.1941	0.4161	0.184	-0.008	0.394	50.95	0.541	0.51	218	226	-0.376106	0.057522	24.4838	23.0088	24.4838	28.0236	30.0885	22.5664	15.4867	31.8584	28.7611	23.8938	28.3186	19.0265	14.6018	22.5664	29.646	33.1858	0.486726	0.557522
MH730940	0.3526	0.2684	0.1941	0.4161	0.184	-0.008	0.394	50.95	0.541	0.51	218	226	-0.376106	0.057522	24.4838	23.0088	24.4838	28.0236	30.0885	22.5664	15.4867	31.8584	28.7611	23.8938	28.3186	19.0265	14.6018	22.5664	29.646	33.1858	0.486726	0.557522
MH730939	0.3404	0.2606	0.2176	0.4074	0.185	-0.01	0.394	52.86	0.532	0.515	216	224	-0.323661	0.058036	24.4048	23.2143	24.1071	28.2738	29.0179	23.2143	15.1786	32.5893	27.6786	24.5536	28.5714	19.1964	16.5179	21.875	28.5714	33.0357	0.497768	0.549107
MH730938	0.3404	0.2606	0.2176	0.4074	0.185	-0.01	0.394	52.86	0.532	0.515	216	224	-0.323661	0.058036	24.4048	23.2143	24.1071	28.2738	29.0179	23.2143	15.1786	32.5893	27.6786	24.5536	28.5714	19.1964	16.5179	21.875	28.5714	33.0357	0.497768	0.549107
KF135212	0.3684	0.2526	0.1882	0.425	0.192	-0.021	0.385	49.87	0.532	0.507	218	226	-0.316372	0.057522	24.0413	22.4189	25.2212	28.3186	29.2035	22.5664	15.4867	32.7434	28.7611	23.4513	29.2035	18.5841	14.1593	21.2389	30.9735	33.6283	0.486726	0.548673
KF135211	0.3632	0.2526	0.1941	0.425	0.189	-0.021	0.385	50.7	0.532	0.506	218	226	-0.316372	0.057522	24.3363	22.4189	25.0737	28.1711	29.646	22.5664	15.4867	32.3009	28.7611	23.4513	29.2035	18.5841	14.6018	21.2389	30.531	33.6283	0.484513	0.548673
KF135210	0.3579	0.2579	0.1941	0.425	0.191	-0.013	0.39	50.91	0.537	0.507	218	226	-0.316372	0.057522	24.3363	22.5664	24.9263	28.1711	29.646	22.5664	15.4867	32.3009	28.7611	23.4513	29.2035	18.5841	14.6018	21.6814	30.0885	33.6283	0.484513	0.553097
KF135209	0.3684	0.2526	0.1953	0.4188	0.183	-0.038	0.376	50.07	0.528	0.504	218	226	-0.35177	0.057522	24.4838	22.4189	25.0737	28.0236	29.646	22.5664	15.4867	32.3009	29.2035	23.4513	28.7611	18.5841	14.6018	21.2389	30.9735	33.1858	0.484513	0.544248
KF135208	0.3632	0.2526	0.1941	0.425	0.189	-0.02	0.385	50.88	0.532	0.504	218	226	-0.292478	0.057522	24.3363	22.2714	25.2212	28.1711	29.646	22.5664	15.4867	32.3009	28.7611	23.0088	29.646	18.5841	14.6018	21.2389	30.531	33.6283	0.482301	0.548673
KF135207	0.3632	0.2526	0.1977	0.4136	0.19	-0.013	0.39	50.16	0.528	0.507	218	226	-0.290708	0.057522	24.1888	22.4189	25.0737	28.3186	29.646	22.5664	15.4867	32.3009	27.8761	23.4513	29.2035	19.469	15.0442	21.2389	30.531	33.1858	0.488938	0.544248
KF135206	0.3632	0.2526	0.2	0.4188	0.19	-0.021	0.385	50.95	0.528	0.504	218	226	-0.316372	0.057522	24.4838	22.4189	25.0737	28.0236	29.646	22.5664	15.4867	32.3009	28.7611	23.4513	29.2035	18.5841	15.0442	21.2389	30.531	33.1858	0.484513	0.544248
KF135205	0.3457	0.2553	0.213	0.4161	0.184	-0.014	0.394	51.51	0.532	0.513	216	224	-0.341071	0.0625	24.256	22.7679	24.4048	28.5714	29.0179	22.7679	15.625	32.5893	27.6786	24.1071	28.5714	19.6429	16.0714	21.4286	29.0179	33.4821	0.495536	0.549107
KF135204	0.3545	0.2434	0.2176	0.4074	0.181	-0.023	0.384	51.51	0.519	0.509	216	224	-0.265179	0.058036	24.256	22.619	24.8512	28.2738	29.0179	23.2143	15.1786	32.5893	27.2321	24.1071	29.4643	19.1964	16.5179	20.5357	29.9107	33.0357	0.495536	0.535714
KF135203	0.3545	0.2434	0.2118	0.4161	0.184	0.002	0.398	52.91	0.523	0.509	216	224	-0.305357	0.058036	24.256	22.4702	24.8512	28.4226	29.4643	23.2143	15.1786	32.1429	27.2321	23.6607	29.4643	19.6429	16.0714	20.5357	29.9107	33.4821	0.493304	0.540179
KF135202	0.3526	0.2421	0.2059	0.4198	0.179	-0.006	0.394	53.47	0.528	0.515	216	224	-0.321875	0.058036	23.8095	22.619	24.7024	28.869	29.0179	23.2143	15.1786	32.5893	26.7857	24.1071	29.0179	20.0893	15.625	20.5357	29.9107	33.9286	0.5	0.544643
KF135201	0.3455	0.2723	0.1953	0.4214	0.178	-0.031	0.381	51.58	0.546	0.512	218	226	-0.363717	0.057522	24.4838	23.1563	24.3363	28.0236	30.0885	22.5664	15.4867	31.8584	28.7611	23.8938	28.3186	19.0265	14.6018	23.0088	29.2035	33.1858	0.486726	0.561947
KF135200	0.356	0.2618	0.1893	0.4277	0.18	-0.031	0.381	50.96	0.541	0.51	218	226	-0.363717	0.057522	24.3363	22.8614	24.6313	28.1711	30.0885	22.5664	15.4867	31.8584	28.7611	23.8938	28.3186	19.0265	14.1593	22.1239	30.0885	33.6283	0.486726	0.557522
KF135199	0.3455	0.2723	0.1893	0.4277	0.18	-0.024	0.385	51.33	0.55	0.513	218	226	-0.363717	0.057522	24.3363	23.1563	24.3363	28.1711	30.0885	22.5664	15.4867	31.8584	28.7611	23.8938	28.3186	19.0265	14.1593	23.0088	29.2035	33.6283	0.486726	0.566372
KF135198	0.3594	0.2552	0.1988	0.4161	0.185	-0.002	0.397	51.25	0.53	0.509	219	226	-0.343363	0.057522	24.3363	22.8614	24.7788	28.0236	29.646	23.0088	15.4867	31.8584	28.3186	23.8938	28.3186	19.469	15.0442	21.6814	30.531	32.7434	0.49115	0.544248
KF135197	0.3545	0.2434	0.2118	0.4161	0.184	0.002	0.398	52.91	0.523	0.509	216	224	-0.305357	0.058036	24.256	22.4702	24.8512	28.4226	29.4643	23.2143	15.1786	32.1429	27.2321	23.6607	29.4643	19.6429	16.0714	20.5357	29.9107	33.4821	0.493304	0.540179
KF135196	0.3545	0.2434	0.2118	0.4161	0.184	0.002	0.398	52.91	0.523	0.509	216	224	-0.305357	0.058036	24.256	22.4702	24.8512	28.4226	29.4643	23.2143	15.1786	32.1429	27.2321	23.6607	29.4643	19.6429	16.0714	20.5357	29.9107	33.4821	0.493304	0.540179
KF135195	0.3579	0.2421	0.2071	0.4188	0.185	0.002	0.398	52.57	0.523	0.509	216	224	-0.304018	0.058036	24.1071	22.4702	25	28.4226	29.4643	23.2143	15.1786	32.1429	27.2321	23.6607	29.4643	19.6429	15.625	20.5357	30.3571	33.4821	0.493304	0.540179
JX569828	0.3457	0.2553	0.2118	0.4136	0.183	-0.018	0.389	52.16	0.532	0.515	216	224	-0.323661	0.058036	24.256	23.0655	24.256	28.4226	29.0179	23.2143	15.1786	32.5893	27.6786	24.5536	28.5714	19.1964	16.0714	21.4286	29.0179	33.4821	0.497768	0.549107
JX569827	0.3404	0.2606	0.2176	0.4074	0.185	-0.01	0.394	52.86	0.532	0.515	216	224	-0.323661	0.058036	24.4048	23.2143	24.1071	28.2738	29.0179	23.2143	15.1786	32.5893	27.6786	24.5536	28.5714	19.1964	16.5179	21.875	28.5714	33.0357	0.497768	0.549107
JX569826	0.3665	0.2461	0.2262	0.3924	0.2	0.028	0.415	51.45	0.502	0.494	217	224	-0.262053	0.0625	25	22.0238	25.5952	27.381	30.3571	21.4286	15.625	32.5893	27.6786	23.6607	29.9107	18.75	16.9643	20.9821	31.25	30.8036	0.482143	0.517857
JX569825	0.3665	0.2461	0.2262	0.3924	0.195	0.022	0.41	50.28	0.502	0.491	217	224	-0.280357	0.0625	25.1488	21.875	25.744	27.2321	30.8036	20.9821	16.0714	32.1429	27.6786	23.6607	29.9107	18.75	16.9643	20.9821	31.25	30.8036	0.477679	0.517857
FJ231738	0.3439	0.254	0.2176	0.4074	0.182	-0.009	0.394	52.85	0.528	0.515	216	224	-0.328125	0.058036	24.256	23.0655	24.256	28.4226	29.0179	23.2143	15.1786	32.5893	27.2321	24.5536	28.5714	19.6429	16.5179	21.4286	29.0179	33.0357	0.5	0.544643
FJ231737	0.3757	0.2487	0.1893	0.4125	0.192	-0.015	0.389	51.01	0.523	0.509	216	224	-0.289732	0.058036	23.6607	22.619	25.4464	28.2738	29.0179	23.2143	15.1786	32.5893	27.6786	23.6607	29.4643	19.1964	14.2857	20.9821	31.6964	33.0357	0.493304	0.540179
FJ231736	0.3404	0.2606	0.2118	0.4136	0.185	-0.01	0.394	52.94	0.537	0.516	216	224	-0.323661	0.058036	24.256	23.2143	24.1071	28.4226	29.0179	23.2143	15.1786	32.5893	27.6786	24.5536	28.5714	19.1964	16.0714	21.875	28.5714	33.4821	0.497768	0.553571
FJ231735	0.3404	0.2606	0.2118	0.4136	0.185	-0.01	0.394	52.94	0.537	0.516	216	224	-0.323661	0.058036	24.256	23.2143	24.1071	28.4226	29.0179	23.2143	15.1786	32.5893	27.6786	24.5536	28.5714	19.1964	16.0714	21.875	28.5714	33.4821	0.497768	0.553571
FJ231734	0.3457	0.2553	0.2176	0.4074	0.187	-0.003	0.398	53.94	0.528	0.513	216	224	-0.323661	0.058036	24.4048	23.0655	24.256	28.2738	29.0179	23.2143	15.1786	32.5893	27.6786	24.5536	28.5714	19.1964	16.5179	21.4286	29.0179	33.0357	0.497768	0.544643
FJ231733	0.3457	0.2606	0.2118	0.4074	0.19	0.005	0.403	52.34	0.532	0.515	216	224	-0.323661	0.058036	24.256	23.2143	24.256	28.2738	29.0179	23.2143	15.1786	32.5893	27.6786	24.5536	28.5714	19.1964	16.0714	21.875	29.0179	33.0357	0.497768	0.549107
FJ231732	0.3439	0.2646	0.213	0.4037	0.192	0.013	0.407	52.51	0.532	0.515	216	224	-0.321875	0.058036	24.256	23.3631	24.256	28.125	29.0179	23.2143	15.1786	32.5893	27.6786	24.5536	28.5714	19.1964	16.0714	22.3214	29.0179	32.5893	0.497768	0.549107
FJ231731	0.3404	0.2606	0.2118	0.4136	0.187	-0.003	0.398	52.86	0.537	0.516	216	224	-0.323661	0.058036	24.256	23.2143	24.1071	28.4226	29.0179	23.2143	15.1786	32.5893	27.6786	24.5536	28.5714	19.1964	16.0714	21.875	28.5714	33.4821	0.497768	0.553571
FJ231730	0.3404	0.2606	0.2118	0.4136	0.187	-0.003	0.398	52.86	0.537	0.516	216	224	-0.323661	0.058036	24.256	23.2143	24.1071	28.4226	29.0179	23.2143	15.1786	32.5893	27.6786	24.5536	28.5714	19.1964	16.0714	21.875	28.5714	33.4821	0.497768	0.553571
HQ833200	0.3613	0.2461	0.2321	0.3924	0.195	0.016	0.406	51.31	0.502	0.491	217	224	-0.269643	0.0625	25.2976	21.875	25.5952	27.2321	30.8036	21.4286	15.625	32.1429	27.6786	23.2143	30.3571	18.75	17.4107	20.9821	30.8036	30.8036	0.477679	0.517857
HQ833199	0.3665	0.2461	0.2202	0.4013	0.196	0.013	0.406	51.12	0.507	0.493	217	224	-0.279018	0.0625	25.1488	22.0238	25.5952	27.2321	31.25	21.4286	15.625	31.6964	27.6786	23.6607	29.9107	18.75	16.5179	20.9821	31.25	31.25	0.477679	0.522321
HQ833198	0.3613	0.2618	0.2059	0.3951	0.183	0.006	0.404	51.5	0.523	0.504	218	226	-0.350442	0.057522	24.6313	22.8614	24.9263	27.5811	30.0885	22.1239	15.9292	31.8584	28.3186	24.3363	28.3186	19.0265	15.4867	22.1239	30.531	31.8584	0.486726	0.539823
AY037791	0.3404	0.2606	0.2176	0.4125	0.187	-0.002	0.398	53.05	0.532	0.512	216	224	-0.299107	0.058036	24.5536	23.0655	24.256	28.125	29.4643	23.2143	15.1786	32.1429	27.6786	24.1071	29.0179	19.1964	16.5179	21.875	28.5714	33.0357	0.493304	0.549107
AY037790	0.3474	0.2526	0.2118	0.4161	0.188	-0.013	0.392	52.64	0.53	0.513	217	224	-0.310714	0.058036	24.256	23.0655	24.4048	28.2738	29.0179	23.2143	15.1786	32.5893	27.6786	24.5536	28.5714	19.1964	16.0714	21.4286	29.4643	33.0357	0.497768	0.544643
AY037789	0.3457	0.2553	0.2164	0.4049	0.184	-0.011	0.394	50.99	0.528	0.515	216	224	-0.340625	0.058036	24.4048	23.2143	24.1071	28.2738	29.4643	23.2143	15.1786	32.1429	27.2321	25	28.125	19.6429	16.5179	21.4286	29.0179	33.0357	0.5	0.544643
AY037788	0.3511	0.2553	0.2222	0.3951	0.184	-0.032	0.38	52.36	0.519	0.51	216	224	-0.276786	0.058036	24.4048	23.0655	24.5536	27.9762	29.0179	23.2143	15.1786	32.5893	27.2321	24.5536	29.0179	19.1964	16.9643	21.4286	29.4643	32.1429	0.497768	0.535714
ON088602	0.3511	0.2553	0.2105	0.4074	0.185	-0.017	0.389	51.64	0.528	0.513	216	224	-0.276786	0.058036	24.1071	23.0655	24.5536	28.2738	29.0179	23.2143	15.1786	32.5893	27.2321	24.5536	29.0179	19.1964	16.0714	21.4286	29.4643	33.0357	0.497768	0.544643
MF069046	0.3386	0.2593	0.2189	0.4099	0.182	-0.018	0.389	53.3	0.532	0.515	216	224	-0.296875	0.058036	24.256	23.0655	24.256	28.4226	29.0179	22.7679	15.625	32.5893	27.2321	24.5536	28.5714	19.6429	16.5179	21.875	28.5714	33.0357	0.497768	0.549107
MF069040	0.356	0.2618	0.1919	0.411	0.188	-0.015	0.39	48.51	0.537	0.515	218	226	-0.329204	0.057522	23.8938	22.8614	24.6313	28.6136	29.646	22.5664	15.4867	32.3009	27.4336	23.8938	28.3186	20.354	14.6018	22.1239	30.0885	33.1858	0.495575	0.553097
JF333586	0.3457	0.2553	0.2	0.4259	0.181	-0.033	0.38	51.08	0.542	0.518	216	224	-0.323661	0.058036	23.9583	23.2143	24.256	28.5714	29.0179	23.6607	15.1786	32.1429	27.6786	24.5536	28.5714	19.1964	15.1786	21.4286	29.0179	34.375	0.497768	0.558036
AY007217	0.3698	0.25	0.1964	0.4088	0.182	-0.019	0.387	49.31	0.521	0.506	217	226	-0.327434	0.057522	24.0413	22.5664	25.3687	28.0236	29.646	22.5664	15.9292	31.8584	27.8761	23.8938	28.7611	19.469	14.6018	21.2389	31.4159	32.7434	0.488938	0.539823
KC965105	0.3737	0.2474	0.1953	0.4188	0.18	-0.053	0.367	49.69	0.523	0.503	218	226	-0.35177	0.057522	24.4838	22.2714	25.2212	28.0236	29.646	22.5664	15.4867	32.3009	29.2035	23.4513	28.7611	18.5841	14.6018	20.7965	31.4159	33.1858	0.484513	0.539823
KT444703	0.3632	0.2526	0.1941	0.425	0.196	0.003	0.399	51.2	0.532	0.509	218	226	-0.332743	0.057522	24.1888	22.7139	24.9263	28.1711	29.2035	23.4513	15.0442	32.3009	28.7611	23.4513	29.2035	18.5841	14.6018	21.2389	30.531	33.6283	0.488938	0.548673
KX650619	0.3508	0.267	0.1941	0.4161	0.187	0.006	0.404	51.57	0.541	0.513	218	226	-0.334513	0.057522	24.1888	23.1563	24.4838	28.1711	29.646	22.5664	15.4867	32.3009	28.3186	24.3363	28.3186	19.0265	14.6018	22.5664	29.646	33.1858	0.49115	0.557522
L38823	0.3594	0.25	0.2381	0.3797	0.197	0.029	0.415	51.38	0.498	0.494	217	224	-0.284375	0.0625	25.2976	22.3214	25.2976	27.0833	30.8036	21.4286	15.625	32.1429	27.2321	24.1071	29.4643	19.1964	17.8571	21.4286	30.8036	29.9107	0.484375	0.513393
OM362557	0.3455	0.2513	0.2412	0.3875	0.205	0.043	0.424	51.96	0.507	0.503	217	224	-0.257589	0.0625	25.2976	22.7679	24.4048	27.5298	30.8036	22.7679	14.2857	32.1429	26.7857	24.1071	29.4643	19.6429	18.3036	21.4286	29.4643	30.8036	0.493304	0.522321
OM362556	0.3508	0.2513	0.2412	0.3836	0.195	-0.002	0.396	53.07	0.502	0.497	217	224	-0.254911	0.0625	25.4464	22.4702	24.8512	27.2321	31.25	22.3214	14.7321	31.6964	26.7857	23.6607	29.9107	19.6429	18.3036	21.4286	29.9107	30.3571	0.486607	0.517857
OM362555	0.3455	0.2513	0.2471	0.3812	0.205	0.043	0.424	51.96	0.502	0.501	217	224	-0.257589	0.0625	25.4464	22.7679	24.4048	27.381	30.8036	22.7679	14.2857	32.1429	26.7857	24.1071	29.4643	19.6429	18.75	21.4286	29.4643	30.3571	0.493304	0.517857
OM362554	0.3927	0.2199	0.2426	0.3734	0.196	0.006	0.401	53.43	0.465	0.485	217	224	-0.267411	0.0625	25.4464	21.7262	26.0417	26.7857	30.8036	22.7679	14.7321	31.6964	27.2321	23.6607	29.9107	19.1964	18.3036	18.75	33.4821	29.4643	0.486607	0.482143
OM362553	0.3089	0.2827	0.2353	0.4	0.212	0.058	0.433	51.03	0.544	0.515	217	224	-0.266964	0.0625	25.1488	23.6607	23.3631	27.8274	30.8036	22.7679	14.2857	32.1429	26.7857	24.1071	29.4643	19.6429	17.8571	24.1071	26.3393	31.6964	0.493304	0.558036
OM362552	0.3542	0.2396	0.2353	0.3937	0.206	0.036	0.419	50.52	0.502	0.503	217	224	-0.271429	0.0625	25	22.4702	24.7024	27.8274	30.8036	22.7679	14.2857	32.1429	26.3393	24.1071	29.4643	20.0893	17.8571	20.5357	30.3571	31.25	0.495536	0.517857
OM362551	0.3651	0.2487	0.2235	0.3899	0.202	0.031	0.417	52.95	0.505	0.497	216	224	-0.278571	0.0625	25.1488	22.4702	25.1488	27.2321	31.6964	22.7679	14.7321	30.8036	26.7857	23.6607	29.9107	19.6429	16.9643	20.9821	30.8036	31.25	0.484375	0.522321
OM362550	0.3684	0.2421	0.2339	0.3812	0.193	-0.004	0.396	52.56	0.493	0.496	217	224	-0.278571	0.0625	25.4464	22.4702	25	27.0833	31.6964	22.7679	14.2857	31.25	26.7857	24.1071	29.4643	19.6429	17.8571	20.5357	31.25	30.3571	0.488839	0.508929
OM362549	0.3542	0.2552	0.2321	0.3885	0.201	0.034	0.419	50.96	0.507	0.493	217	224	-0.262054	0.0625	25.2976	22.1726	25.4464	27.0833	31.25	20.9821	16.0714	31.6964	27.2321	23.6607	29.9107	19.1964	17.4107	21.875	30.3571	30.3571	0.477679	0.522321
OM362548	0.3508	0.2618	0.2367	0.3774	0.195	0.027	0.415	50.87	0.507	0.497	217	224	-0.279018	0.0625	25.2976	22.619	25	27.0833	30.8036	21.4286	15.625	32.1429	27.2321	24.1071	29.4643	19.1964	17.8571	22.3214	29.9107	29.9107	0.484375	0.522321
OM362547	0.356	0.2565	0.2308	0.3861	0.201	0.027	0.415	52.54	0.507	0.499	217	224	-0.277678	0.0625	25.2976	22.7679	24.8512	27.0833	31.25	22.3214	14.7321	31.6964	27.2321	24.1071	29.4643	19.1964	17.4107	21.875	30.3571	30.3571	0.486607	0.522321
OM362546	0.3895	0.2263	0.2308	0.3861	0.196	-0.004	0.396	53.65	0.479	0.487	217	224	-0.250893	0.0625	25.4464	21.7262	25.8929	26.9345	31.25	22.3214	14.7321	31.6964	27.6786	23.6607	29.9107	18.75	17.4107	19.1964	33.0357	30.3571	0.482143	0.495536
OM362545	0.3613	0.2461	0.2308	0.3949	0.179	-0.018	0.387	54.39	0.502	0.491	217	224	-0.265625	0.0625	25.4464	22.0238	25.4464	27.0833	31.6964	21.4286	15.625	31.25	27.2321	23.6607	29.9107	19.1964	17.4107	20.9821	30.8036	30.8036	0.477679	0.517857
OM362544	0.3613	0.2461	0.2249	0.3987	0.179	-0.017	0.387	53.74	0.507	0.494	217	224	-0.266964	0.0625	25.1488	22.0238	25.4464	27.381	31.25	21.4286	15.625	31.6964	27.2321	23.6607	29.9107	19.1964	16.9643	20.9821	30.8036	31.25	0.479911	0.522321
MW207218	0.3404	0.2606	0.2164	0.4074	0.184	-0.009	0.394	52.4	0.532	0.513	216	224	-0.287946	0.058036	24.4048	23.2143	24.256	28.125	29.4643	23.2143	15.1786	32.1429	27.2321	24.5536	29.0179	19.1964	16.5179	21.875	28.5714	33.0357	0.495536	0.549107
MN722634	0.3404	0.2606	0.2118	0.4136	0.184	-0.01	0.394	52.53	0.537	0.516	216	224	-0.323661	0.058036	24.256	23.2143	24.1071	28.4226	29.0179	23.2143	15.1786	32.5893	27.6786	24.5536	28.5714	19.1964	16.0714	21.875	28.5714	33.4821	0.497768	0.553571
MN722633	0.356	0.2618	0.2	0.4125	0.187	0.007	0.404	50.83	0.532	0.509	218	226	-0.351328	0.057522	24.4838	23.0088	24.6313	27.8761	30.0885	22.5664	15.4867	31.8584	28.3186	24.3363	28.3186	19.0265	15.0442	22.1239	30.0885	32.7434	0.488938	0.548673
MN656197	0.3545	0.2698	0.1845	0.425	0.183	-0.022	0.387	49.67	0.548	0.513	217	226	-0.374336	0.057522	24.1888	22.8614	24.4838	28.4661	29.646	22.5664	15.4867	32.3009	29.2035	23.4513	28.3186	19.0265	13.7168	22.5664	29.646	34.0708	0.486726	0.566372
MN656194	0.3526	0.2684	0.1845	0.4277	0.178	-0.019	0.387	49.3	0.548	0.513	217	226	-0.35354	0.057522	24.0413	22.8614	24.6313	28.4661	29.646	22.5664	15.4867	32.3009	28.7611	23.4513	28.7611	19.0265	13.7168	22.5664	29.646	34.0708	0.486726	0.566372
NC004364	0.349	0.2656	0.1893	0.425	0.171	-0.044	0.372	49.83	0.546	0.515	218	226	-0.367699	0.057522	24.0413	23.0088	24.4838	28.4661	29.646	22.5664	15.4867	32.3009	28.3186	23.8938	28.3186	19.469	14.1593	22.5664	29.646	33.6283	0.49115	0.561947
MH282500	0.3665	0.2408	0.2216	0.4051	0.185	0.003	0.406	51.43	0.507	0.503	217	224	-0.375	0.066964	24.8512	22.4702	24.8512	27.8274	29.9107	22.3214	15.625	32.1429	28.125	24.5536	27.6786	19.6429	16.5179	20.5357	31.25	31.6964	0.493304	0.522321
MH282499	0.3665	0.2408	0.2216	0.4051	0.181	-0.005	0.401	51.14	0.507	0.501	217	224	-0.375	0.066964	24.8512	22.3214	25	27.8274	29.9107	21.875	16.0714	32.1429	28.125	24.5536	27.6786	19.6429	16.5179	20.5357	31.25	31.6964	0.491071	0.522321
MF145112	0.3613	0.2565	0.2012	0.4125	0.183	-0.007	0.394	50.42	0.528	0.504	218	226	-0.366814	0.057522	24.6313	22.7139	24.9263	27.7286	30.0885	22.5664	15.9292	31.4159	28.7611	23.8938	28.3186	19.0265	15.0442	21.6814	30.531	32.7434	0.484513	0.544248
MF145111	0.3613	0.2513	0.1988	0.4136	0.184	-0.013	0.39	49.2	0.528	0.507	218	226	-0.320796	0.057522	24.1888	22.5664	25.0737	28.1711	29.646	22.5664	15.9292	31.8584	27.8761	23.8938	28.7611	19.469	15.0442	21.2389	30.531	33.1858	0.488938	0.544248
MF145110	0.356	0.2618	0.1941	0.4161	0.184	0	0.399	52.27	0.537	0.51	218	226	-0.352655	0.057522	24.3363	23.0088	24.6313	28.0236	30.0885	22.5664	15.4867	31.8584	28.3186	24.3363	28.3186	19.0265	14.6018	22.1239	30.0885	33.1858	0.488938	0.553097
MF145109	0.3508	0.267	0.1941	0.4161	0.185	0.008	0.404	50.98	0.541	0.512	218	226	-0.352655	0.057522	24.3363	23.1563	24.4838	28.0236	30.0885	22.5664	15.4867	31.8584	28.3186	24.3363	28.3186	19.0265	14.6018	22.5664	29.646	33.1858	0.488938	0.557522
MF145108	0.356	0.2618	0.1882	0.4224	0.182	-0.008	0.394	50.43	0.541	0.512	218	226	-0.352655	0.057522	24.1888	23.0088	24.6313	28.1711	30.0885	22.5664	15.4867	31.8584	28.3186	24.3363	28.3186	19.0265	14.1593	22.1239	30.0885	33.6283	0.488938	0.557522
MF145107	0.356	0.2618	0.1941	0.4161	0.184	0	0.399	50.53	0.537	0.51	218	226	-0.352655	0.057522	24.3363	23.0088	24.6313	28.0236	30.0885	22.5664	15.4867	31.8584	28.3186	24.3363	28.3186	19.0265	14.6018	22.1239	30.0885	33.1858	0.488938	0.553097
MF145106	0.3508	0.267	0.2	0.4125	0.188	0.015	0.408	51.52	0.537	0.509	218	226	-0.351328	0.057522	24.6313	23.1563	24.4838	27.7286	30.531	22.5664	15.4867	31.4159	28.3186	24.3363	28.3186	19.0265	15.0442	22.5664	29.646	32.7434	0.486726	0.553097
MF145105	0.3439	0.254	0.2189	0.4099	0.182	-0.015	0.389	53.98	0.528	0.513	216	224	-0.341071	0.058036	24.4048	22.9167	24.256	28.4226	29.0179	23.6607	14.7321	32.5893	27.6786	23.6607	29.0179	19.6429	16.5179	21.4286	29.0179	33.0357	0.497768	0.544643
MF145104	0.3439	0.254	0.2118	0.4136	0.186	-0.001	0.398	51.49	0.532	0.518	216	224	-0.328125	0.058036	24.1071	23.2143	24.1071	28.5714	29.0179	23.6607	14.7321	32.5893	27.2321	24.5536	28.5714	19.6429	16.0714	21.4286	29.0179	33.4821	0.502232	0.549107
MF145103	0.3492	0.2487	0.2105	0.411	0.185	0	0.398	52.28	0.528	0.518	216	224	-0.359375	0.058036	24.1071	23.2143	24.1071	28.5714	29.0179	24.1071	14.2857	32.5893	27.2321	24.5536	28.5714	19.6429	16.0714	20.9821	29.4643	33.4821	0.504464	0.544643
MF145102	0.3457	0.2553	0.2176	0.4125	0.181	-0.01	0.394	51.72	0.528	0.51	216	224	-0.299107	0.058036	24.5536	22.9167	24.4048	28.125	29.4643	23.2143	15.1786	32.1429	27.6786	24.1071	29.0179	19.1964	16.5179	21.4286	29.0179	33.0357	0.493304	0.544643
MF145101	0.3457	0.2553	0.2118	0.4161	0.186	-0.009	0.394	51.77	0.532	0.513	216	224	-0.300446	0.058036	24.256	22.9167	24.4048	28.4226	29.0179	23.2143	15.1786	32.5893	27.6786	24.1071	29.0179	19.1964	16.0714	21.4286	29.0179	33.4821	0.495536	0.549107
MF145100	0.3404	0.2553	0.2176	0.4136	0.189	-0.005	0.398	50.22	0.532	0.515	216	224	-0.316071	0.0625	24.256	22.9167	24.256	28.5714	29.0179	22.7679	15.625	32.5893	27.2321	24.5536	28.5714	19.6429	16.5179	21.4286	28.5714	33.4821	0.497768	0.549107
MF145099	0.3529	0.2567	0.2012	0.4161	0.181	-0.022	0.386	51.81	0.535	0.515	215	224	-0.312054	0.058036	23.9583	23.0655	24.5536	28.4226	29.0179	23.6607	15.1786	32.1429	27.6786	24.1071	29.0179	19.1964	15.1786	21.4286	29.4643	33.9286	0.495536	0.553571
MF145098	0.3404	0.2606	0.2176	0.4099	0.183	-0.003	0.398	51.57	0.532	0.513	216	224	-0.322321	0.058036	24.5536	23.2143	24.1071	28.125	29.4643	23.2143	15.1786	32.1429	27.6786	24.5536	28.5714	19.1964	16.5179	21.875	28.5714	33.0357	0.495536	0.549107
MF145097	0.3508	0.267	0.1941	0.4161	0.185	0.008	0.404	50.98	0.541	0.512	218	226	-0.352655	0.057522	24.3363	23.1563	24.4838	28.0236	30.0885	22.5664	15.4867	31.8584	28.3186	24.3363	28.3186	19.0265	14.6018	22.5664	29.646	33.1858	0.488938	0.557522
MF145096	0.356	0.2618	0.1941	0.4161	0.184	0	0.399	50.53	0.537	0.51	218	226	-0.352655	0.057522	24.3363	23.0088	24.6313	28.0236	30.0885	22.5664	15.4867	31.8584	28.3186	24.3363	28.3186	19.0265	14.6018	22.1239	30.0885	33.1858	0.488938	0.553097
MF145095	0.3684	0.2526	0.1893	0.425	0.18	-0.045	0.372	49.89	0.532	0.504	218	226	-0.362832	0.057522	24.4838	22.4189	25.0737	28.0236	30.0885	22.5664	15.4867	31.8584	29.2035	23.4513	28.7611	18.5841	14.1593	21.2389	30.9735	33.6283	0.482301	0.548673
MF145094	0.3422	0.262	0.2071	0.4161	0.18	-0.03	0.381	53.13	0.54	0.516	215	224	-0.321875	0.058036	24.1071	23.0655	24.256	28.5714	29.0179	23.6607	15.1786	32.1429	27.6786	23.6607	29.0179	19.6429	15.625	21.875	28.5714	33.9286	0.495536	0.558036
MF145093	0.3476	0.2513	0.2222	0.4099	0.191	0.006	0.403	52.82	0.523	0.509	216	224	-0.299107	0.058036	24.7024	22.7679	24.4048	28.125	29.4643	23.2143	15.1786	32.1429	27.6786	24.1071	29.0179	19.1964	16.9643	20.9821	29.0179	33.0357	0.493304	0.540179
MF145092	0.3684	0.2526	0.2012	0.4125	0.183	-0.038	0.376	50.34	0.523	0.503	218	226	-0.35177	0.057522	24.6313	22.4189	25.0737	27.8761	29.646	22.5664	15.4867	32.3009	29.2035	23.4513	28.7611	18.5841	15.0442	21.2389	30.9735	32.7434	0.484513	0.539823
MF145091	0.3439	0.254	0.2118	0.4136	0.186	0.006	0.403	50.8	0.532	0.518	216	224	-0.328125	0.058036	24.1071	23.2143	24.1071	28.5714	29.0179	23.6607	14.7321	32.5893	27.2321	24.5536	28.5714	19.6429	16.0714	21.4286	29.0179	33.4821	0.502232	0.549107
MF145090	0.3684	0.2526	0.1893	0.425	0.18	-0.045	0.372	49.89	0.532	0.504	218	226	-0.362832	0.057522	24.4838	22.4189	25.0737	28.0236	30.0885	22.5664	15.4867	31.8584	29.2035	23.4513	28.7611	18.5841	14.1593	21.2389	30.9735	33.6283	0.482301	0.548673
MF145089	0.3439	0.254	0.2118	0.4136	0.186	-0.001	0.398	51.49	0.532	0.516	216	224	-0.319643	0.0625	24.1071	23.0655	24.256	28.5714	29.0179	23.2143	15.1786	32.5893	27.2321	24.5536	28.5714	19.6429	16.0714	21.4286	29.0179	33.4821	0.5	0.549107
MF145088	0.3492	0.2487	0.2118	0.4136	0.185	-0.009	0.394	52.77	0.528	0.516	216	224	-0.328125	0.058036	24.1071	23.0655	24.256	28.5714	29.0179	23.6607	14.7321	32.5893	27.2321	24.5536	28.5714	19.6429	16.0714	20.9821	29.4643	33.4821	0.502232	0.544643
MF145087	0.3594	0.2552	0.1882	0.4313	0.185	-0.013	0.393	50.04	0.539	0.509	219	226	-0.321681	0.061947	24.0413	22.7139	25.0737	28.1711	29.646	22.1239	16.3717	31.8584	28.3186	24.3363	28.3186	19.0265	14.1593	21.6814	30.531	33.6283	0.486726	0.553097
MF145086	0.3508	0.267	0.2	0.4099	0.186	0.008	0.404	51.26	0.537	0.51	218	226	-0.352655	0.057522	24.4838	23.1563	24.4838	27.8761	30.0885	22.5664	15.4867	31.8584	28.3186	24.3363	28.3186	19.0265	15.0442	22.5664	29.646	32.7434	0.488938	0.553097
MF145085	0.3684	0.2526	0.2012	0.4125	0.179	-0.045	0.372	49.78	0.523	0.501	218	226	-0.35177	0.057522	24.7788	22.4189	25.0737	27.7286	30.0885	22.5664	15.4867	31.8584	29.2035	23.4513	28.7611	18.5841	15.0442	21.2389	30.9735	32.7434	0.482301	0.539823
MF145084	0.3476	0.2567	0.2071	0.4161	0.181	-0.03	0.381	52.67	0.535	0.515	215	224	-0.312054	0.058036	24.1071	23.0655	24.4048	28.4226	29.0179	23.6607	15.1786	32.1429	27.6786	24.1071	29.0179	19.1964	15.625	21.4286	29.0179	33.9286	0.495536	0.553571
MF145083	0.3684	0.2526	0.2012	0.4125	0.181	-0.045	0.372	49.78	0.523	0.503	218	226	-0.35177	0.057522	24.6313	22.4189	25.0737	27.8761	29.646	22.5664	15.4867	32.3009	29.2035	23.4513	28.7611	18.5841	15.0442	21.2389	30.9735	32.7434	0.484513	0.539823
MF145082	0.3511	0.25	0.213	0.4188	0.187	-0.012	0.394	52.6	0.528	0.51	216	224	-0.291071	0.058036	24.4048	22.7679	24.5536	28.2738	29.4643	22.7679	15.625	32.1429	27.6786	24.5536	28.5714	19.1964	16.0714	20.9821	29.4643	33.4821	0.493304	0.544643
MF145081	0.3704	0.2487	0.1988	0.4177	0.183	-0.042	0.375	49.46	0.523	0.503	216	224	-0.363839	0.0625	24.4048	22.3214	25.2976	27.9762	29.4643	22.3214	16.0714	32.1429	29.0179	23.6607	28.5714	18.75	14.7321	20.9821	31.25	33.0357	0.484375	0.540179
KY484024	0.328	0.2527	0.2209	0.4207	0.181	0	0.395	54.6	0.54	0.516	215	224	-0.341071	0.0625	24.4048	22.7679	23.9583	28.869	29.0179	23.6607	15.1786	32.1429	27.2321	23.6607	29.4643	19.6429	16.9643	20.9821	27.2321	34.8214	0.495536	0.558036
KY484023	0.3457	0.2553	0.2118	0.4136	0.186	0.002	0.398	53.82	0.532	0.512	216	224	-0.289286	0.0625	24.256	22.9167	24.5536	28.2738	29.0179	23.6607	14.7321	32.5893	27.6786	23.6607	29.9107	18.75	16.0714	21.4286	29.0179	33.4821	0.493304	0.549107
KY484022	0.3369	0.2513	0.2164	0.4172	0.189	0.022	0.409	52.83	0.535	0.515	215	224	-0.308036	0.066964	23.9583	23.0655	24.5536	28.4226	28.5714	23.6607	16.0714	31.6964	26.7857	24.5536	29.4643	19.1964	16.5179	20.9821	28.125	34.375	0.495536	0.553571
KY484021	0.3422	0.2567	0.2118	0.4136	0.189	0.019	0.409	52.68	0.535	0.515	215	224	-0.326339	0.0625	24.256	23.0655	24.256	28.4226	29.0179	23.6607	15.1786	32.1429	27.6786	24.1071	29.0179	19.1964	16.0714	21.4286	28.5714	33.9286	0.495536	0.553571
KY484020	0.3387	0.2527	0.2164	0.4172	0.187	0.011	0.405	54.29	0.535	0.51	215	224	-0.344196	0.0625	24.7024	22.619	24.256	28.4226	29.9107	22.7679	15.625	31.6964	27.6786	24.1071	29.0179	19.1964	16.5179	20.9821	28.125	34.375	0.488839	0.553571
KY484019	0.3457	0.25	0.2118	0.4198	0.188	-0.001	0.398	52.91	0.532	0.512	216	224	-0.286607	0.058036	24.256	22.619	24.5536	28.5714	29.4643	23.2143	15.625	31.6964	27.2321	23.6607	29.0179	20.0893	16.0714	20.9821	29.0179	33.9286	0.493304	0.549107
KY484018	0.3298	0.266	0.2164	0.411	0.19	0.022	0.412	53.01	0.542	0.518	216	224	-0.299107	0.058036	24.4048	23.3631	23.8095	28.4226	29.4643	23.6607	14.7321	32.1429	27.2321	24.1071	29.0179	19.6429	16.5179	22.3214	27.6786	33.4821	0.497768	0.558036
KY484017	0.3404	0.2606	0.2118	0.4136	0.189	0.015	0.407	52.75	0.537	0.513	216	224	-0.312946	0.058036	24.4048	23.0655	24.256	28.2738	29.4643	23.2143	15.1786	32.1429	27.6786	24.1071	29.0179	19.1964	16.0714	21.875	28.5714	33.4821	0.493304	0.553571
KY484016	0.3369	0.2513	0.2164	0.4172	0.189	0.024	0.409	53.2	0.535	0.516	215	224	-0.342857	0.066964	24.1071	23.0655	24.256	28.5714	28.5714	24.1071	15.625	31.6964	27.2321	24.1071	29.0179	19.6429	16.5179	20.9821	28.125	34.375	0.497768	0.553571
KY484015	0.3316	0.2567	0.2222	0.4172	0.185	0.001	0.398	54.07	0.537	0.512	216	224	-0.304018	0.058036	24.5536	22.7679	24.256	28.4226	29.0179	23.2143	15.625	32.1429	27.6786	23.6607	29.4643	19.1964	16.9643	21.4286	27.6786	33.9286	0.491071	0.553571
KY484014	0.3422	0.2567	0.213	0.4161	0.189	0.019	0.409	53.02	0.535	0.513	215	224	-0.338839	0.0625	24.4048	22.9167	24.256	28.4226	29.0179	23.6607	15.1786	32.1429	28.125	23.6607	29.0179	19.1964	16.0714	21.4286	28.5714	33.9286	0.493304	0.553571
KU977382	0.3526	0.2684	0.1941	0.4161	0.184	-0.008	0.394	50.95	0.541	0.51	218	226	-0.376106	0.057522	24.4838	23.0088	24.4838	28.0236	30.0885	22.5664	15.4867	31.8584	28.7611	23.8938	28.3186	19.0265	14.6018	22.5664	29.646	33.1858	0.486726	0.557522
KU977381	0.3526	0.2684	0.1941	0.4161	0.184	-0.008	0.394	50.95	0.541	0.51	218	226	-0.376106	0.057522	24.4838	23.0088	24.4838	28.0236	30.0885	22.5664	15.4867	31.8584	28.7611	23.8938	28.3186	19.0265	14.6018	22.5664	29.646	33.1858	0.486726	0.557522
KU977380	0.3526	0.2684	0.1941	0.4161	0.184	-0.008	0.394	50.95	0.541	0.51	218	226	-0.376106	0.057522	24.4838	23.0088	24.4838	28.0236	30.0885	22.5664	15.4867	31.8584	28.7611	23.8938	28.3186	19.0265	14.6018	22.5664	29.646	33.1858	0.486726	0.557522
KU977379	0.3526	0.2684	0.1941	0.4161	0.184	-0.007	0.394	51.29	0.541	0.509	218	226	-0.352212	0.057522	24.4838	22.8614	24.6313	28.0236	30.0885	22.5664	15.4867	31.8584	28.7611	23.4513	28.7611	19.0265	14.6018	22.5664	29.646	33.1858	0.484513	0.557522
KU977378	0.3404	0.2606	0.2176	0.4074	0.185	-0.01	0.394	52.86	0.532	0.515	216	224	-0.323661	0.058036	24.4048	23.2143	24.1071	28.2738	29.0179	23.2143	15.1786	32.5893	27.6786	24.5536	28.5714	19.1964	16.5179	21.875	28.5714	33.0357	0.497768	0.549107
KU977377	0.3404	0.2606	0.2176	0.4074	0.185	-0.01	0.394	52.86	0.532	0.515	216	224	-0.323661	0.058036	24.4048	23.2143	24.1071	28.2738	29.0179	23.2143	15.1786	32.5893	27.6786	24.5536	28.5714	19.1964	16.5179	21.875	28.5714	33.0357	0.497768	0.549107
KU977376	0.3404	0.2606	0.2176	0.4074	0.185	-0.01	0.394	52.86	0.532	0.515	216	224	-0.323661	0.058036	24.4048	23.2143	24.1071	28.2738	29.0179	23.2143	15.1786	32.5893	27.6786	24.5536	28.5714	19.1964	16.5179	21.875	28.5714	33.0357	0.497768	0.549107
KU977375	0.3404	0.2606	0.2176	0.4074	0.185	-0.01	0.394	52.86	0.532	0.515	216	224	-0.323661	0.058036	24.4048	23.2143	24.1071	28.2738	29.0179	23.2143	15.1786	32.5893	27.6786	24.5536	28.5714	19.1964	16.5179	21.875	28.5714	33.0357	0.497768	0.549107
KU977374	0.3404	0.2606	0.2176	0.4074	0.185	-0.01	0.394	52.86	0.532	0.515	216	224	-0.323661	0.058036	24.4048	23.2143	24.1071	28.2738	29.0179	23.2143	15.1786	32.5893	27.6786	24.5536	28.5714	19.1964	16.5179	21.875	28.5714	33.0357	0.497768	0.549107
KX353935	0.3404	0.2606	0.2118	0.4136	0.189	0.015	0.407	52.75	0.537	0.513	216	224	-0.312946	0.058036	24.4048	23.0655	24.256	28.2738	29.4643	23.2143	15.1786	32.1429	27.6786	24.1071	29.0179	19.1964	16.0714	21.875	28.5714	33.4821	0.493304	0.553571
KX353934	0.3404	0.2606	0.2118	0.4136	0.189	0.015	0.407	52.75	0.537	0.513	216	224	-0.312946	0.058036	24.4048	23.0655	24.256	28.2738	29.4643	23.2143	15.1786	32.1429	27.6786	24.1071	29.0179	19.1964	16.0714	21.875	28.5714	33.4821	0.493304	0.553571
KX353933	0.3457	0.2553	0.2118	0.4136	0.186	0.002	0.398	53.82	0.532	0.512	216	224	-0.289286	0.0625	24.256	22.9167	24.5536	28.2738	29.0179	23.6607	14.7321	32.5893	27.6786	23.6607	29.9107	18.75	16.0714	21.4286	29.0179	33.4821	0.493304	0.549107
KX353932	0.3298	0.2553	0.2151	0.4207	0.186	0.02	0.407	52.81	0.542	0.516	216	224	-0.299107	0.0625	23.9583	23.0655	24.4048	28.5714	29.0179	23.2143	16.0714	31.6964	26.3393	24.5536	29.4643	19.6429	16.5179	21.4286	27.6786	34.375	0.495536	0.558036
KX353931	0.3404	0.2606	0.213	0.4161	0.189	0.007	0.403	52.96	0.537	0.512	216	224	-0.326786	0.058036	24.5536	23.0655	24.256	28.125	29.4643	23.2143	15.1786	32.1429	28.125	24.1071	29.0179	18.75	16.0714	21.875	28.5714	33.4821	0.491071	0.553571
KX353930	0.3404	0.2606	0.213	0.4161	0.189	0.007	0.403	52.96	0.537	0.512	216	224	-0.326786	0.058036	24.5536	23.0655	24.256	28.125	29.4643	23.2143	15.1786	32.1429	28.125	24.1071	29.0179	18.75	16.0714	21.875	28.5714	33.4821	0.491071	0.553571
KX574326	0.3368	0.2526	0.2294	0.4012	0.168	-0.031	0.38	51.88	0.523	0.512	216	224	-0.340178	0.058036	24.7024	23.0655	24.1071	28.125	29.9107	23.2143	15.1786	31.6964	26.7857	24.5536	28.5714	20.0893	17.4107	21.4286	28.5714	32.5893	0.497768	0.540179
KX574325	0.3386	0.254	0.2294	0.4012	0.173	-0.024	0.384	52.47	0.523	0.512	216	224	-0.326339	0.058036	24.7024	23.0655	24.1071	28.125	29.4643	23.2143	15.1786	32.1429	27.2321	24.5536	28.5714	19.6429	17.4107	21.4286	28.5714	32.5893	0.497768	0.540179
KJ958527	0.3474	0.2579	0.2143	0.4151	0.176	-0.017	0.387	50.46	0.53	0.506	217	226	-0.34292	0.057522	24.7788	22.4189	24.6313	28.1711	29.646	22.5664	15.4867	32.3009	28.7611	23.0088	29.2035	19.0265	15.9292	21.6814	29.2035	33.1858	0.484513	0.548673
JQ005058	0.3511	0.2553	0.2059	0.4161	0.19	-0.009	0.394	51.07	0.532	0.513	216	224	-0.300446	0.058036	24.1071	22.9167	24.5536	28.4226	29.0179	23.2143	15.1786	32.5893	27.6786	24.1071	29.0179	19.1964	15.625	21.4286	29.4643	33.4821	0.495536	0.549107
JQ005057	0.3511	0.2553	0.2059	0.4161	0.19	-0.009	0.394	51.07	0.532	0.513	216	224	-0.300446	0.058036	24.1071	22.9167	24.5536	28.4226	29.0179	23.2143	15.1786	32.5893	27.6786	24.1071	29.0179	19.1964	15.625	21.4286	29.4643	33.4821	0.495536	0.549107
JQ005056	0.3564	0.25	0.2059	0.4161	0.19	-0.009	0.394	51.07	0.528	0.512	216	224	-0.300446	0.058036	24.1071	22.7679	24.7024	28.4226	29.0179	23.2143	15.1786	32.5893	27.6786	24.1071	29.0179	19.1964	15.625	20.9821	29.9107	33.4821	0.495536	0.544643
JQ005055	0.3511	0.2553	0.2059	0.4161	0.19	-0.009	0.394	51.07	0.532	0.513	216	224	-0.300446	0.058036	24.1071	22.9167	24.5536	28.4226	29.0179	23.2143	15.1786	32.5893	27.6786	24.1071	29.0179	19.1964	15.625	21.4286	29.4643	33.4821	0.495536	0.549107
JQ005054	0.3511	0.2553	0.2059	0.4161	0.19	-0.009	0.394	51.07	0.532	0.513	216	224	-0.300446	0.058036	24.1071	22.9167	24.5536	28.4226	29.0179	23.2143	15.1786	32.5893	27.6786	24.1071	29.0179	19.1964	15.625	21.4286	29.4643	33.4821	0.495536	0.549107
JQ005053	0.3511	0.2553	0.2059	0.4161	0.19	-0.009	0.394	51.07	0.532	0.513	216	224	-0.300446	0.058036	24.1071	22.9167	24.5536	28.4226	29.0179	23.2143	15.1786	32.5893	27.6786	24.1071	29.0179	19.1964	15.625	21.4286	29.4643	33.4821	0.495536	0.549107
JQ005052	0.3511	0.2553	0.2059	0.4161	0.19	-0.009	0.394	51.07	0.532	0.513	216	224	-0.300446	0.058036	24.1071	22.9167	24.5536	28.4226	29.0179	23.2143	15.1786	32.5893	27.6786	24.1071	29.0179	19.1964	15.625	21.4286	29.4643	33.4821	0.495536	0.549107
JQ005051	0.3455	0.2723	0.1941	0.4161	0.178	-0.029	0.381	49.97	0.546	0.513	218	226	-0.342478	0.057522	24.1888	23.0088	24.4838	28.3186	29.646	22.5664	15.4867	32.3009	28.3186	23.4513	28.7611	19.469	14.6018	23.0088	29.2035	33.1858	0.488938	0.561947
JQ005050	0.3511	0.2553	0.2059	0.4161	0.19	-0.009	0.394	51.07	0.532	0.513	216	224	-0.300446	0.058036	24.1071	22.9167	24.5536	28.4226	29.0179	23.2143	15.1786	32.5893	27.6786	24.1071	29.0179	19.1964	15.625	21.4286	29.4643	33.4821	0.495536	0.549107
JQ005049	0.3403	0.2775	0.1941	0.4161	0.18	-0.021	0.385	50.18	0.55	0.515	218	226	-0.342478	0.057522	24.1888	23.1563	24.3363	28.3186	29.646	22.5664	15.4867	32.3009	28.3186	23.4513	28.7611	19.469	14.6018	23.4513	28.7611	33.1858	0.488938	0.566372
JQ005048	0.3403	0.2775	0.1941	0.4161	0.178	-0.021	0.385	50	0.55	0.515	218	226	-0.342478	0.057522	24.1888	23.1563	24.3363	28.3186	29.646	22.5664	15.4867	32.3009	28.3186	23.4513	28.7611	19.469	14.6018	23.4513	28.7611	33.1858	0.488938	0.566372
JQ005047	0.3422	0.262	0.2189	0.4012	0.188	0	0.4	53.79	0.53	0.515	215	224	-0.324107	0.058036	24.4048	23.2143	24.1071	28.2738	29.0179	23.2143	15.1786	32.5893	27.6786	24.5536	28.5714	19.1964	16.5179	21.875	28.5714	33.0357	0.497768	0.549107
JQ005046	0.3404	0.2606	0.2176	0.4074	0.186	-0.001	0.398	51.08	0.532	0.513	216	224	-0.312946	0.058036	24.4048	23.0655	24.256	28.2738	29.0179	23.2143	15.1786	32.5893	27.6786	24.1071	29.0179	19.1964	16.5179	21.875	28.5714	33.0357	0.495536	0.549107
JQ005045	0.3404	0.2606	0.2176	0.4074	0.186	-0.003	0.398	51.38	0.532	0.515	216	224	-0.323661	0.058036	24.4048	23.2143	24.1071	28.2738	29.0179	23.2143	15.1786	32.5893	27.6786	24.5536	28.5714	19.1964	16.5179	21.875	28.5714	33.0357	0.497768	0.549107
JQ005044	0.3457	0.2553	0.2176	0.4074	0.188	-0.003	0.398	53.6	0.528	0.515	216	224	-0.323661	0.058036	24.4048	23.2143	24.1071	28.2738	29.0179	23.6607	14.7321	32.5893	27.6786	24.5536	28.5714	19.1964	16.5179	21.4286	29.0179	33.0357	0.5	0.544643
JQ005043	0.3457	0.2553	0.2118	0.4136	0.187	-0.01	0.394	53.6	0.532	0.516	216	224	-0.323661	0.058036	24.256	23.2143	24.1071	28.4226	29.0179	23.6607	14.7321	32.5893	27.6786	24.5536	28.5714	19.1964	16.0714	21.4286	29.0179	33.4821	0.5	0.549107
JQ005042	0.3457	0.2553	0.2235	0.4012	0.184	-0.01	0.394	54.11	0.523	0.513	216	224	-0.323661	0.058036	24.5536	23.2143	24.1071	28.125	29.0179	23.6607	14.7321	32.5893	27.6786	24.5536	28.5714	19.1964	16.9643	21.4286	29.0179	32.5893	0.5	0.540179
JQ005041	0.3457	0.2553	0.2235	0.4012	0.189	-0.003	0.398	53.87	0.523	0.513	216	224	-0.323661	0.058036	24.5536	23.2143	24.1071	28.125	29.0179	23.6607	14.7321	32.5893	27.6786	24.5536	28.5714	19.1964	16.9643	21.4286	29.0179	32.5893	0.5	0.540179
JQ005040	0.3457	0.2553	0.2176	0.4074	0.188	-0.003	0.398	53.44	0.528	0.515	216	224	-0.313839	0.058036	24.4048	23.3631	24.1071	28.125	29.0179	23.6607	14.7321	32.5893	27.6786	25	28.5714	18.75	16.5179	21.4286	29.0179	33.0357	0.5	0.544643
JQ005039	0.3457	0.2553	0.2189	0.4074	0.189	-0.004	0.398	54.48	0.528	0.515	216	224	-0.33125	0.0625	24.256	23.2143	24.256	28.2738	28.5714	23.6607	15.1786	32.5893	27.6786	24.5536	28.5714	19.1964	16.5179	21.4286	29.0179	33.0357	0.5	0.544643
JQ005038	0.3457	0.2553	0.2235	0.4012	0.184	-0.01	0.394	54.11	0.523	0.513	216	224	-0.323661	0.058036	24.5536	23.2143	24.1071	28.125	29.0179	23.6607	14.7321	32.5893	27.6786	24.5536	28.5714	19.1964	16.9643	21.4286	29.0179	32.5893	0.5	0.540179
JQ005037	0.3457	0.2553	0.2176	0.4074	0.185	-0.01	0.394	49.96	0.528	0.513	216	224	-0.323661	0.058036	24.4048	23.0655	24.256	28.2738	29.0179	23.2143	15.1786	32.5893	27.6786	24.5536	28.5714	19.1964	16.5179	21.4286	29.0179	33.0357	0.497768	0.544643
JQ005036	0.3457	0.2553	0.2235	0.4012	0.184	-0.01	0.394	54.11	0.523	0.513	216	224	-0.323661	0.058036	24.5536	23.2143	24.1071	28.125	29.0179	23.6607	14.7321	32.5893	27.6786	24.5536	28.5714	19.1964	16.9643	21.4286	29.0179	32.5893	0.5	0.540179
JQ005035	0.3457	0.2553	0.2118	0.4136	0.188	0.005	0.403	53.42	0.532	0.516	216	224	-0.323661	0.058036	24.256	23.2143	24.1071	28.4226	29.0179	23.6607	14.7321	32.5893	27.6786	24.5536	28.5714	19.1964	16.0714	21.4286	29.0179	33.4821	0.5	0.549107
JQ005034	0.3457	0.2553	0.2176	0.4074	0.188	-0.003	0.398	53.6	0.528	0.515	216	224	-0.323661	0.058036	24.4048	23.2143	24.1071	28.2738	29.0179	23.6607	14.7321	32.5893	27.6786	24.5536	28.5714	19.1964	16.5179	21.4286	29.0179	33.0357	0.5	0.544643
JQ005033	0.3457	0.2553	0.2176	0.4074	0.188	-0.003	0.398	53.6	0.528	0.515	216	224	-0.323661	0.058036	24.4048	23.2143	24.1071	28.2738	29.0179	23.6607	14.7321	32.5893	27.6786	24.5536	28.5714	19.1964	16.5179	21.4286	29.0179	33.0357	0.5	0.544643
JQ005032	0.3457	0.2553	0.2235	0.4012	0.184	-0.01	0.394	54.11	0.523	0.513	216	224	-0.323661	0.058036	24.5536	23.2143	24.1071	28.125	29.0179	23.6607	14.7321	32.5893	27.6786	24.5536	28.5714	19.1964	16.9643	21.4286	29.0179	32.5893	0.5	0.540179
JQ005031	0.3457	0.2553	0.2235	0.4012	0.183	-0.018	0.389	53.72	0.523	0.512	216	224	-0.334821	0.058036	24.7024	23.2143	24.1071	27.9762	29.4643	23.6607	14.7321	32.1429	27.6786	24.5536	28.5714	19.1964	16.9643	21.4286	29.0179	32.5893	0.497768	0.540179
JQ005030	0.3457	0.2553	0.2176	0.4074	0.188	-0.003	0.398	53.6	0.528	0.515	216	224	-0.323661	0.058036	24.4048	23.2143	24.1071	28.2738	29.0179	23.6607	14.7321	32.5893	27.6786	24.5536	28.5714	19.1964	16.5179	21.4286	29.0179	33.0357	0.5	0.544643
JN416776	0.3403	0.2775	0.1953	0.4188	0.179	-0.015	0.39	50.09	0.55	0.515	218	226	-0.365044	0.057522	24.3363	23.3038	24.1888	28.1711	29.646	22.5664	15.4867	32.3009	28.7611	23.8938	28.3186	19.0265	14.6018	23.4513	28.7611	33.1858	0.488938	0.566372
JN416773	0.3457	0.2553	0.2176	0.4074	0.188	-0.003	0.398	53.6	0.528	0.515	216	224	-0.323661	0.058036	24.4048	23.2143	24.1071	28.2738	29.0179	23.6607	14.7321	32.5893	27.6786	24.5536	28.5714	19.1964	16.5179	21.4286	29.0179	33.0357	0.5	0.544643
U57046	0.349	0.2656	0.1893	0.425	0.171	-0.044	0.372	49.83	0.546	0.515	218	226	-0.367699	0.057522	24.0413	23.0088	24.4838	28.4661	29.646	22.5664	15.4867	32.3009	28.3186	23.8938	28.3186	19.469	14.1593	22.5664	29.646	33.6283	0.49115	0.561947
AF332616	0.3511	0.2553	0.2093	0.4049	0.189	-0.017	0.389	52.72	0.528	0.515	216	224	-0.254911	0.058036	23.9583	23.2143	24.5536	28.2738	29.0179	23.2143	15.1786	32.5893	26.7857	25	29.0179	19.1964	16.0714	21.4286	29.4643	33.0357	0.5	0.544643
AF332615	0.3511	0.2553	0.2164	0.4012	0.185	-0.017	0.389	52.64	0.523	0.512	216	224	-0.276786	0.058036	24.256	23.0655	24.5536	28.125	29.0179	23.2143	15.1786	32.5893	27.2321	24.5536	29.0179	19.1964	16.5179	21.4286	29.4643	32.5893	0.497768	0.540179
AF332613	0.3542	0.2604	0.2059	0.4037	0.184	-0.008	0.394	51.9	0.528	0.509	218	226	-0.365487	0.057522	24.3363	22.8614	24.7788	28.0236	29.646	22.5664	15.9292	31.8584	27.8761	23.8938	28.3186	19.9115	15.4867	22.1239	30.0885	32.3009	0.49115	0.544248
AF332618	0.3386	0.2593	0.2235	0.4012	0.181	-0.011	0.394	53.1	0.528	0.515	216	224	-0.330357	0.0625	24.4048	23.2143	24.1071	28.2738	29.0179	22.7679	15.625	32.5893	27.2321	25	28.125	19.6429	16.9643	21.875	28.5714	32.5893	0.5	0.544643
AF332617	0.3404	0.2606	0.2176	0.4074	0.186	-0.005	0.398	53.18	0.532	0.516	216	224	-0.334375	0.058036	24.4048	23.3631	23.9583	28.2738	29.0179	23.2143	15.1786	32.5893	27.6786	25	28.125	19.1964	16.5179	21.875	28.5714	33.0357	0.5	0.549107
AF332614	0.3651	0.2487	0.2071	0.4063	0.179	-0.022	0.384	49.79	0.519	0.503	216	224	-0.255803	0.058036	24.256	22.619	25.4464	27.6786	29.4643	22.7679	15.625	32.1429	27.6786	24.1071	29.9107	18.3036	15.625	20.9821	30.8036	32.5893	0.486607	0.535714
AF332612	0.3404	0.2606	0.2176	0.4074	0.183	-0.008	0.394	52.55	0.532	0.512	216	224	-0.312946	0.058036	24.5536	23.0655	24.256	28.125	29.4643	23.2143	15.1786	32.1429	27.6786	24.1071	29.0179	19.1964	16.5179	21.875	28.5714	33.0357	0.493304	0.549107
AF332611	0.3684	0.2421	0.2308	0.3875	0.202	0.042	0.424	51.26	0.498	0.49	217	224	-0.265179	0.0625	25.1488	21.5774	25.8929	27.381	30.3571	20.5357	16.5179	32.5893	27.6786	23.6607	29.9107	18.75	17.4107	20.5357	31.25	30.8036	0.477679	0.513393
AY948441	0.3598	0.2646	0.1905	0.4214	0.182	-0.036	0.378	50.3	0.539	0.51	217	226	-0.339823	0.057522	24.1888	22.7139	24.7788	28.3186	29.2035	22.5664	15.4867	32.7434	29.2035	23.4513	28.7611	18.5841	14.1593	22.1239	30.0885	33.6283	0.486726	0.557522
AF013287	0.3492	0.2593	0.2262	0.3962	0.196	0.001	0.398	51.63	0.519	0.506	216	224	-0.292411	0.058036	24.8512	23.0655	24.5536	27.5298	29.4643	23.6607	14.7321	32.1429	28.125	23.6607	29.4643	18.75	16.9643	21.875	29.4643	31.6964	0.491071	0.535714
AF013286	0.3439	0.254	0.2176	0.4074	0.182	-0.017	0.389	52.1	0.528	0.513	216	224	-0.328125	0.058036	24.256	22.9167	24.4048	28.4226	29.0179	22.7679	15.625	32.5893	27.2321	24.5536	28.5714	19.6429	16.5179	21.4286	29.0179	33.0357	0.497768	0.544643
AF013285	0.3298	0.2713	0.213	0.4188	0.181	-0.01	0.394	54.33	0.546	0.515	216	224	-0.317411	0.0625	24.4048	23.2143	24.1071	28.2738	29.0179	23.2143	15.625	32.1429	28.125	23.6607	29.0179	19.1964	16.0714	22.7679	27.6786	33.4821	0.491071	0.5625
FJ610344	0.3508	0.267	0.1953	0.4188	0.181	-0.015	0.39	50.06	0.541	0.512	218	226	-0.365044	0.057522	24.3363	23.0088	24.4838	28.1711	29.646	22.5664	15.4867	32.3009	28.7611	23.8938	28.3186	19.0265	14.6018	22.5664	29.646	33.1858	0.488938	0.557522
FJ610343	0.3684	0.2526	0.1953	0.4188	0.183	-0.038	0.376	50.07	0.528	0.504	218	226	-0.35177	0.057522	24.4838	22.4189	25.0737	28.0236	29.646	22.5664	15.4867	32.3009	29.2035	23.4513	28.7611	18.5841	14.6018	21.2389	30.9735	33.1858	0.484513	0.544248
FJ610342	0.3684	0.2474	0.2047	0.4049	0.182	-0.025	0.381	50.73	0.518	0.504	218	226	-0.323894	0.057522	24.1888	22.1239	25.3687	28.3186	28.7611	22.5664	15.9292	32.7434	28.3186	23.0088	29.2035	19.469	15.4867	20.7965	30.9735	32.7434	0.488938	0.535398
FJ610341	0.3457	0.2553	0.2235	0.4012	0.184	-0.012	0.394	53.66	0.523	0.513	216	224	-0.334375	0.058036	24.5536	23.2143	24.1071	28.125	29.0179	23.2143	15.1786	32.5893	27.6786	25	28.125	19.1964	16.9643	21.4286	29.0179	32.5893	0.5	0.540179
AY948440	0.3598	0.2646	0.1905	0.4214	0.181	-0.036	0.378	50.32	0.539	0.509	217	226	-0.350885	0.057522	24.3363	22.7139	24.7788	28.1711	29.646	22.5664	15.4867	32.3009	29.2035	23.4513	28.7611	18.5841	14.1593	22.1239	30.0885	33.6283	0.484513	0.557522
Y07568	0.3684	0.2526	0.1882	0.4136	0.188	-0.028	0.382	48.96	0.53	0.51	217	226	-0.354425	0.057522	24.0413	22.5664	24.9263	28.4661	30.0885	22.5664	15.4867	31.8584	27.8761	23.8938	28.3186	19.9115	14.1593	21.2389	30.9735	33.6283	0.49115	0.548673
ON667997	0.3403	0.2775	0.1953	0.4188	0.193	0.004	0.404	50.55	0.55	0.519	218	226	-0.281416	0.057522	23.8938	23.7463	24.1888	28.1711	28.3186	22.5664	15.4867	33.6283	28.7611	25.2212	28.3186	17.6991	14.6018	23.4513	28.7611	33.1858	0.495575	0.566372
ON667996	0.3403	0.2775	0.1953	0.4188	0.178	-0.019	0.39	50.26	0.55	0.515	218	226	-0.334956	0.057522	24.3363	23.0088	24.1888	28.4661	29.646	21.6814	15.4867	33.1858	28.7611	23.8938	28.3186	19.0265	14.6018	23.4513	28.7611	33.1858	0.488938	0.566372
ON667995	0.3403	0.2775	0.1897	0.4061	0.183	-0.008	0.394	49.18	0.55	0.529	218	226	-0.247788	0.057522	22.8614	24.0413	24.1888	28.9086	27.4336	22.5664	15.4867	34.5133	26.5487	26.1062	28.3186	19.0265	14.6018	23.4513	28.7611	33.1858	0.511062	0.566372
ON060761	0.3439	0.254	0.2176	0.4074	0.179	-0.024	0.384	52.09	0.528	0.513	216	224	-0.329911	0.058036	24.4048	23.0655	24.256	28.2738	29.4643	23.2143	15.1786	32.1429	27.2321	24.5536	28.5714	19.6429	16.5179	21.4286	29.0179	33.0357	0.497768	0.544643
ON304061	0.3404	0.2606	0.2176	0.4074	0.185	-0.01	0.394	52.86	0.532	0.515	216	224	-0.323661	0.058036	24.4048	23.2143	24.1071	28.2738	29.0179	23.2143	15.1786	32.5893	27.6786	24.5536	28.5714	19.1964	16.5179	21.875	28.5714	33.0357	0.497768	0.549107
OM650244	0.3651	0.2593	0.1905	0.4214	0.182	-0.039	0.373	49.54	0.535	0.504	217	226	-0.329646	0.057522	24.3363	22.2714	25.2212	28.1711	29.646	22.5664	15.4867	32.3009	29.2035	22.5664	29.646	18.5841	14.1593	21.6814	30.531	33.6283	0.480088	0.553097
OK625809	0.3632	0.2579	0.1845	0.425	0.183	-0.026	0.382	49.34	0.539	0.512	217	226	-0.354867	0.057522	23.8938	22.5664	24.9263	28.6136	29.2035	22.5664	15.4867	32.7434	28.7611	23.4513	28.7611	19.0265	13.7168	21.6814	30.531	34.0708	0.488938	0.557522
MZ451065	0.3403	0.2775	0.1893	0.4224	0.179	-0.037	0.376	50.6	0.555	0.516	218	226	-0.342478	0.057522	24.0413	23.1563	24.3363	28.4661	29.2035	22.5664	15.4867	32.7434	28.7611	23.4513	28.7611	19.0265	14.1593	23.4513	28.7611	33.6283	0.488938	0.570796
MZ451064	0.3684	0.2526	0.1953	0.4188	0.182	-0.039	0.376	51.44	0.528	0.506	218	226	-0.362389	0.057522	24.4838	22.5664	24.9263	28.0236	29.646	22.5664	15.4867	32.3009	29.2035	23.8938	28.3186	18.5841	14.6018	21.2389	30.9735	33.1858	0.486726	0.544248
MZ451063	0.3404	0.2606	0.2235	0.4012	0.184	-0.012	0.394	53.37	0.528	0.515	216	224	-0.334375	0.058036	24.5536	23.3631	23.9583	28.125	29.0179	23.2143	15.1786	32.5893	27.6786	25	28.125	19.1964	16.9643	21.875	28.5714	32.5893	0.5	0.544643
MZ451062	0.3404	0.2606	0.2235	0.4012	0.184	-0.012	0.394	53.37	0.528	0.515	216	224	-0.334375	0.058036	24.5536	23.3631	23.9583	28.125	29.0179	23.2143	15.1786	32.5893	27.6786	25	28.125	19.1964	16.9643	21.875	28.5714	32.5893	0.5	0.544643
MZ451061	0.3351	0.266	0.2235	0.4012	0.182	-0.02	0.389	53.16	0.532	0.516	216	224	-0.334375	0.058036	24.5536	23.5119	23.8095	28.125	29.0179	23.2143	15.1786	32.5893	27.6786	25	28.125	19.1964	16.9643	22.3214	28.125	32.5893	0.5	0.549107
MZ451060	0.3351	0.266	0.2235	0.4012	0.182	-0.02	0.389	53.16	0.532	0.516	216	224	-0.334375	0.058036	24.5536	23.5119	23.8095	28.125	29.0179	23.2143	15.1786	32.5893	27.6786	25	28.125	19.1964	16.9643	22.3214	28.125	32.5893	0.5	0.549107
MZ451059	0.3421	0.2579	0.2083	0.4214	0.17	-0.036	0.375	51.09	0.537	0.51	216	224	-0.324107	0.058036	24.4048	22.9167	24.5536	28.125	29.9107	22.7679	15.625	31.6964	27.6786	24.1071	29.0179	19.1964	15.625	21.875	29.0179	33.4821	0.488839	0.553571
MZ451058	0.3684	0.2526	0.2012	0.4125	0.182	-0.039	0.376	50.86	0.523	0.503	218	226	-0.364159	0.057522	24.7788	22.5664	24.9263	27.7286	30.0885	22.5664	15.4867	31.8584	29.2035	23.8938	28.3186	18.5841	15.0442	21.2389	30.9735	32.7434	0.484513	0.539823
MZ451057	0.3717	0.2461	0.1871	0.4198	0.183	-0.038	0.376	48.67	0.528	0.51	218	226	-0.34115	0.057522	23.8938	22.4189	25.0737	28.6136	29.646	22.5664	15.4867	32.3009	27.8761	23.8938	28.3186	19.9115	14.1593	20.7965	31.4159	33.6283	0.493363	0.544248
MZ451056	0.3665	0.2513	0.1845	0.434	0.188	-0.015	0.39	50.18	0.537	0.509	218	226	-0.379204	0.057522	24.1888	22.4189	24.9263	28.4661	29.646	22.5664	15.4867	32.3009	29.2035	23.4513	28.3186	19.0265	13.7168	21.2389	30.9735	34.0708	0.486726	0.553097
MZ451055	0.3492	0.254	0.2108	0.4214	0.188	-0.049	0.375	51.02	0.532	0.51	216	224	-0.408036	0.0625	24.8512	22.619	24.1071	28.4226	30.3571	21.875	15.1786	32.5893	28.5714	24.5536	27.6786	19.1964	15.625	21.4286	29.4643	33.4821	0.491071	0.549107
MZ451054	0.3492	0.254	0.2108	0.4214	0.188	-0.049	0.375	51.02	0.532	0.51	216	224	-0.408036	0.0625	24.8512	22.619	24.1071	28.4226	30.3571	21.875	15.1786	32.5893	28.5714	24.5536	27.6786	19.1964	15.625	21.4286	29.4643	33.4821	0.491071	0.549107
MZ451053	0.3386	0.2646	0.2202	0.4088	0.196	0.008	0.403	52.01	0.532	0.51	216	224	-0.303571	0.058036	24.7024	23.2143	24.256	27.8274	29.4643	23.6607	14.7321	32.1429	28.125	23.6607	29.4643	18.75	16.5179	22.3214	28.5714	32.5893	0.491071	0.549107
MZ451052	0.356	0.2513	0.2143	0.4	0.183	0.01	0.403	50.04	0.519	0.512	216	224	-0.3	0.058036	24.1071	23.2143	24.7024	27.9762	29.0179	23.6607	14.7321	32.5893	27.2321	24.5536	29.0179	19.1964	16.0714	21.4286	30.3571	32.1429	0.5	0.535714
MZ451051	0.3613	0.2565	0.193	0.4136	0.187	-0.015	0.39	49.13	0.532	0.512	218	226	-0.34115	0.057522	24.0413	22.7139	24.7788	28.4661	29.646	22.5664	15.4867	32.3009	27.8761	23.8938	28.3186	19.9115	14.6018	21.6814	30.531	33.1858	0.493363	0.548673
MZ451050	0.3492	0.254	0.2275	0.4051	0.189	-0.024	0.389	50.55	0.519	0.504	216	224	-0.342411	0.0625	25	22.4702	24.5536	27.9762	29.9107	21.875	15.625	32.5893	28.125	24.1071	28.5714	19.1964	16.9643	21.4286	29.4643	32.1429	0.488839	0.535714
MZ451049	0.3579	0.2421	0.2059	0.4198	0.18	-0.011	0.392	52.56	0.525	0.511	217	225	-0.331556	0.057778	24.1481	22.5185	24.7407	28.5926	29.3333	23.1111	15.1111	32.4444	27.5556	24	28.8889	19.5556	15.5556	20.4444	30.2222	33.7778	0.495556	0.542222
MZ451048	0.3545	0.2434	0.2118	0.4136	0.182	-0.007	0.394	53.05	0.523	0.512	216	224	-0.317411	0.058036	24.1071	22.619	24.7024	28.5714	29.0179	23.2143	15.1786	32.5893	27.2321	24.1071	29.0179	19.6429	16.0714	20.5357	29.9107	33.4821	0.497768	0.540179
MZ451047	0.3404	0.2606	0.2294	0.3951	0.182	-0.028	0.384	52.19	0.523	0.513	216	224	-0.334375	0.058036	24.7024	23.3631	23.9583	27.9762	29.0179	23.2143	15.1786	32.5893	27.6786	25	28.125	19.1964	17.4107	21.875	28.5714	32.1429	0.5	0.540179
MT537134	0.3579	0.2632	0.1893	0.4214	0.18	-0.026	0.382	49.37	0.539	0.51	217	226	-0.318142	0.057522	24.0413	22.7139	24.9263	28.3186	29.646	22.5664	15.4867	32.3009	28.3186	23.4513	29.2035	19.0265	14.1593	22.1239	30.0885	33.6283	0.486726	0.557522
LC579924	0.3594	0.2552	0.2442	0.3642	0.189	0	0.397	51.98	0.493	0.494	219	226	-0.29115	0.061947	25.6637	22.4189	24.9263	26.9912	31.4159	22.1239	14.6018	31.8584	26.9912	23.4513	29.646	19.9115	18.5841	21.6814	30.531	29.2035	0.486726	0.50885
LC431515	0.3455	0.2723	0.2047	0.4012	0.186	-0.01	0.394	52.64	0.537	0.513	218	226	-0.333186	0.061947	24.1888	23.3038	24.4838	28.0236	29.646	22.5664	15.9292	31.8584	27.4336	24.3363	28.3186	19.9115	15.4867	23.0088	29.2035	32.3009	0.493363	0.553097
LC382468	0.3613	0.2618	0.1834	0.4277	0.192	0.009	0.404	50.15	0.541	0.509	218	226	-0.353097	0.057522	24.1888	22.7139	24.9263	28.1711	30.0885	22.5664	15.4867	31.8584	28.7611	23.4513	28.7611	19.0265	13.7168	22.1239	30.531	33.6283	0.484513	0.557522
KY883335	0.3511	0.25	0.2235	0.4012	0.184	-0.018	0.389	55.22	0.519	0.51	216	224	-0.323661	0.058036	24.5536	22.9167	24.4048	28.125	29.0179	23.2143	15.1786	32.5893	27.6786	24.5536	28.5714	19.1964	16.9643	20.9821	29.4643	32.5893	0.497768	0.535714
KY883325	0.3298	0.266	0.2176	0.4136	0.18	-0.026	0.384	53.26	0.542	0.518	216	224	-0.323661	0.058036	24.4048	23.3631	23.8095	28.4226	29.0179	23.2143	15.1786	32.5893	27.6786	24.5536	28.5714	19.1964	16.5179	22.3214	27.6786	33.4821	0.497768	0.558036
KY883322	0.3421	0.2526	0.2176	0.4161	0.182	0.001	0.401	53.9	0.53	0.513	217	224	-0.320982	0.0625	24.256	22.9167	24.4048	28.4226	29.0179	22.7679	15.625	32.5893	27.2321	24.5536	28.5714	19.6429	16.5179	21.4286	29.0179	33.0357	0.497768	0.544643
KY488188	0.3737	0.2526	0.1916	0.4037	0.212	-0.005	0.403	53.77	0.523	0.522	216	226	-0.35	0.048673	22.7139	22.7139	25.0737	29.4985	26.9912	23.8938	16.3717	32.7434	26.9912	23.0088	27.4336	22.5664	14.1593	21.2389	31.4159	33.1858	0.511062	0.544248
DQ983493	0.3457	0.2553	0.2222	0.4012	0.191	-0.001	0.398	53.4	0.523	0.512	216	224	-0.276786	0.058036	24.4048	23.0655	24.4048	28.125	29.0179	23.2143	15.1786	32.5893	27.2321	24.5536	29.0179	19.1964	16.9643	21.4286	29.0179	32.5893	0.497768	0.540179
FJ546092	0.3438	0.276	0.1964	0.4151	0.173	-0.032	0.381	50.24	0.546	0.51	218	226	-0.348673	0.057522	24.6313	23.1563	24.3363	27.8761	30.531	22.1239	15.4867	31.8584	28.7611	23.8938	28.3186	19.0265	14.6018	23.4513	29.2035	32.7434	0.484513	0.561947
FJ546091	0.3737	0.2368	0.253	0.3694	0.194	-0.012	0.394	52.13	0.477	0.484	216	224	-0.308929	0.066964	25.744	21.5774	25.8929	26.7857	30.3571	20.5357	16.9643	32.1429	28.125	24.1071	29.0179	18.75	18.75	20.0893	31.6964	29.4643	0.477679	0.495536
FJ546090	0.3737	0.2368	0.253	0.3694	0.194	-0.012	0.394	52.13	0.477	0.484	216	224	-0.308929	0.066964	25.744	21.5774	25.8929	26.7857	30.3571	20.5357	16.9643	32.1429	28.125	24.1071	29.0179	18.75	18.75	20.0893	31.6964	29.4643	0.477679	0.495536
EU368738	0.3351	0.266	0.2249	0.3975	0.185	-0.006	0.395	53.74	0.53	0.515	215	224	-0.288393	0.058036	24.4048	23.3631	24.1071	28.125	29.0179	23.2143	15.1786	32.5893	27.2321	24.5536	29.0179	19.1964	16.9643	22.3214	28.125	32.5893	0.497768	0.549107
EU368737	0.3457	0.2553	0.2118	0.4136	0.185	-0.003	0.398	53.11	0.532	0.513	216	224	-0.323661	0.058036	24.4048	23.0655	24.256	28.2738	29.4643	23.2143	15.1786	32.1429	27.6786	24.5536	28.5714	19.1964	16.0714	21.4286	29.0179	33.4821	0.495536	0.549107
EU368736	0.3439	0.2593	0.2189	0.4037	0.184	-0.018	0.389	53.26	0.528	0.513	216	224	-0.322321	0.058036	24.4048	23.2143	24.256	28.125	29.0179	23.2143	15.1786	32.5893	27.6786	24.5536	28.5714	19.1964	16.5179	21.875	29.0179	32.5893	0.497768	0.544643
EU368735	0.3404	0.266	0.2059	0.4161	0.191	0.006	0.403	53.08	0.542	0.516	216	224	-0.300446	0.058036	24.1071	23.2143	24.256	28.4226	29.0179	23.2143	15.1786	32.5893	27.6786	24.1071	29.0179	19.1964	15.625	22.3214	28.5714	33.4821	0.495536	0.558036
EU869295	0.3594	0.2552	0.1941	0.4161	0.179	-0.032	0.376	50.13	0.532	0.507	218	226	-0.339823	0.057522	24.0413	22.4189	25.2212	28.3186	29.646	22.5664	15.9292	31.8584	27.8761	23.0088	29.2035	19.9115	14.6018	21.6814	30.531	33.1858	0.486726	0.548673
DQ983499	0.3665	0.2461	0.2262	0.3899	0.199	0.034	0.419	51.07	0.502	0.491	217	224	-0.265179	0.0625	25	21.875	25.8929	27.2321	30.3571	20.9821	16.5179	32.1429	27.6786	23.6607	29.9107	18.75	16.9643	20.9821	31.25	30.8036	0.477679	0.517857
DQ983498	0.3632	0.2579	0.1905	0.4214	0.179	-0.027	0.382	49.88	0.535	0.509	217	226	-0.35354	0.057522	24.1888	22.5664	24.9263	28.3186	29.646	22.5664	15.4867	32.3009	28.7611	23.4513	28.7611	19.0265	14.1593	21.6814	30.531	33.6283	0.486726	0.553097
DQ983497	0.3579	0.2632	0.1905	0.4241	0.173	-0.035	0.378	49.69	0.539	0.509	217	226	-0.352212	0.057522	24.3363	22.7139	24.7788	28.1711	30.0885	22.5664	15.4867	31.8584	28.7611	23.4513	28.7611	19.0265	14.1593	22.1239	30.0885	33.6283	0.484513	0.557522
DQ983496	0.3511	0.2553	0.2164	0.4012	0.185	-0.011	0.394	52.84	0.523	0.513	216	224	-0.2875	0.058036	24.256	23.2143	24.4048	28.125	29.0179	23.2143	15.1786	32.5893	27.2321	25	28.5714	19.1964	16.5179	21.4286	29.4643	32.5893	0.5	0.540179
DQ983495	0.3511	0.2553	0.2151	0.4012	0.182	-0.023	0.384	52.62	0.523	0.512	216	224	-0.241071	0.058036	24.1071	23.0655	24.7024	28.125	29.0179	23.2143	15.1786	32.5893	26.7857	24.5536	29.4643	19.1964	16.5179	21.4286	29.4643	32.5893	0.497768	0.540179
DQ983494	0.3455	0.2723	0.2	0.4099	0.196	0.023	0.413	50.76	0.541	0.513	218	226	-0.352655	0.057522	24.3363	23.3038	24.3363	28.0236	29.646	22.5664	15.4867	32.3009	28.3186	24.3363	28.3186	19.0265	15.0442	23.0088	29.2035	32.7434	0.49115	0.557522
DQ983492	0.3511	0.25	0.2235	0.4037	0.191	-0.004	0.398	52.53	0.519	0.509	216	224	-0.28125	0.0625	24.4048	22.7679	24.7024	28.125	29.0179	22.7679	15.625	32.5893	27.2321	24.5536	29.0179	19.1964	16.9643	20.9821	29.4643	32.5893	0.495536	0.535714
DQ983491	0.3404	0.2606	0.2118	0.4136	0.184	-0.01	0.394	52.53	0.537	0.516	216	224	-0.323661	0.058036	24.256	23.2143	24.1071	28.4226	29.0179	23.2143	15.1786	32.5893	27.6786	24.5536	28.5714	19.1964	16.0714	21.875	28.5714	33.4821	0.497768	0.553571
HQ833197	0.3455	0.2723	0.1893	0.4277	0.179	-0.024	0.385	51.18	0.55	0.513	218	226	-0.363717	0.057522	24.3363	23.1563	24.3363	28.1711	30.0885	22.5664	15.4867	31.8584	28.7611	23.8938	28.3186	19.0265	14.1593	23.0088	29.2035	33.6283	0.486726	0.566372
HQ833196	0.3455	0.2723	0.1893	0.4277	0.179	-0.024	0.385	51.18	0.55	0.513	218	226	-0.363717	0.057522	24.3363	23.1563	24.3363	28.1711	30.0885	22.5664	15.4867	31.8584	28.7611	23.8938	28.3186	19.0265	14.1593	23.0088	29.2035	33.6283	0.486726	0.566372
HQ833195	0.3438	0.2708	0.1834	0.434	0.177	-0.015	0.39	51.02	0.555	0.516	218	226	-0.366372	0.057522	24.0413	23.1563	24.3363	28.4661	30.0885	22.5664	15.4867	31.8584	28.3186	23.8938	28.3186	19.469	13.7168	23.0088	29.2035	34.0708	0.488938	0.570796
HQ833194	0.3455	0.2723	0.1893	0.4277	0.179	-0.024	0.385	51.18	0.55	0.513	218	226	-0.363717	0.057522	24.3363	23.1563	24.3363	28.1711	30.0885	22.5664	15.4867	31.8584	28.7611	23.8938	28.3186	19.0265	14.1593	23.0088	29.2035	33.6283	0.486726	0.566372
HQ833193	0.3404	0.2606	0.2294	0.3951	0.187	-0.005	0.398	53.23	0.523	0.515	216	224	-0.334375	0.058036	24.5536	23.3631	23.9583	28.125	28.5714	23.2143	15.1786	33.0357	27.6786	25	28.125	19.1964	17.4107	21.875	28.5714	32.1429	0.502232	0.540179
HQ833192	0.3245	0.2766	0.2164	0.4049	0.188	0.008	0.403	53.46	0.546	0.521	216	224	-0.292857	0.0625	24.1071	23.8095	23.8095	28.2738	28.5714	23.6607	15.1786	32.5893	27.2321	24.5536	29.0179	19.1964	16.5179	23.2143	27.2321	33.0357	0.5	0.5625
HQ833191	0.3245	0.2766	0.2164	0.4049	0.188	0.008	0.403	53.46	0.546	0.521	216	224	-0.292857	0.0625	24.1071	23.8095	23.8095	28.2738	28.5714	23.6607	15.1786	32.5893	27.2321	24.5536	29.0179	19.1964	16.5179	23.2143	27.2321	33.0357	0.5	0.5625
AY684271	0.3579	0.2632	0.1845	0.4277	0.179	-0.027	0.382	49.39	0.544	0.512	217	226	-0.35354	0.057522	24.0413	22.7139	24.7788	28.4661	29.646	22.5664	15.4867	32.3009	28.7611	23.4513	28.7611	19.0265	13.7168	22.1239	30.0885	34.0708	0.486726	0.561947
EF565269	0.3508	0.267	0.1953	0.4188	0.177	-0.031	0.381	50.35	0.541	0.512	218	226	-0.365044	0.057522	24.3363	23.0088	24.4838	28.1711	29.646	22.5664	15.4867	32.3009	28.7611	23.8938	28.3186	19.0265	14.6018	22.5664	29.646	33.1858	0.488938	0.557522
EF565268	0.3455	0.2723	0.1953	0.4188	0.179	-0.023	0.385	50.19	0.546	0.513	218	226	-0.365044	0.057522	24.3363	23.1563	24.3363	28.1711	29.646	22.5664	15.4867	32.3009	28.7611	23.8938	28.3186	19.0265	14.6018	23.0088	29.2035	33.1858	0.488938	0.561947
EF565267	0.3457	0.2553	0.2222	0.3988	0.179	-0.031	0.38	50.61	0.523	0.512	216	224	-0.300893	0.058036	24.4048	22.9167	24.4048	28.2738	29.0179	23.2143	15.1786	32.5893	27.2321	24.1071	29.0179	19.6429	16.9643	21.4286	29.0179	32.5893	0.497768	0.540179
EF565266	0.3404	0.2606	0.2176	0.4099	0.186	-0.003	0.398	52.93	0.532	0.512	216	224	-0.322321	0.058036	24.7024	23.2143	24.1071	27.9762	29.9107	23.2143	15.1786	31.6964	27.6786	24.5536	28.5714	19.1964	16.5179	21.875	28.5714	33.0357	0.493304	0.549107
EF565265	0.3455	0.2723	0.2143	0.4025	0.174	-0.049	0.372	52.05	0.532	0.507	218	226	-0.338053	0.057522	24.6313	23.1563	24.6313	27.5811	29.646	22.1239	16.3717	31.8584	28.3186	24.3363	28.3186	19.0265	15.9292	23.0088	29.2035	31.8584	0.486726	0.548673
EF565264	0.3455	0.267	0.2012	0.4188	0.176	-0.04	0.376	51.02	0.541	0.513	218	226	-0.357522	0.057522	24.3363	23.1563	24.3363	28.1711	29.646	22.5664	15.4867	32.3009	28.3186	24.3363	28.3186	19.0265	15.0442	22.5664	29.2035	33.1858	0.49115	0.557522
EF565263	0.3351	0.266	0.2176	0.4074	0.183	-0.01	0.394	52.41	0.537	0.516	216	224	-0.323661	0.058036	24.4048	23.3631	23.9583	28.2738	29.0179	23.2143	15.1786	32.5893	27.6786	24.5536	28.5714	19.1964	16.5179	22.3214	28.125	33.0357	0.497768	0.553571
EF565262	0.3386	0.2593	0.2118	0.4136	0.185	-0.003	0.398	52.66	0.537	0.518	216	224	-0.3	0.058036	24.1071	23.3631	24.1071	28.4226	29.0179	23.2143	15.1786	32.5893	27.2321	25	28.5714	19.1964	16.0714	21.875	28.5714	33.4821	0.5	0.553571
EF565261	0.3403	0.2775	0.1953	0.4214	0.176	-0.029	0.381	49.78	0.55	0.513	218	226	-0.342035	0.057522	24.3363	23.1563	24.3363	28.1711	29.646	22.5664	15.4867	32.3009	28.7611	23.4513	28.7611	19.0265	14.6018	23.4513	28.7611	33.1858	0.486726	0.566372
EF565260	0.3369	0.2674	0.2105	0.4136	0.188	-0.001	0.398	52.69	0.542	0.512	216	224	-0.272768	0.058036	24.5536	23.2143	24.256	27.9762	29.9107	23.2143	15.1786	31.6964	27.6786	24.1071	29.4643	18.75	16.0714	22.3214	28.125	33.4821	0.488839	0.558036
EF565259	0.3438	0.2708	0.1953	0.4188	0.173	-0.038	0.376	50.57	0.546	0.515	218	226	-0.351327	0.057522	24.1888	23.1563	24.3363	28.3186	29.646	22.5664	15.4867	32.3009	28.3186	23.8938	28.3186	19.469	14.6018	23.0088	29.2035	33.1858	0.49115	0.561947
EF565258	0.3368	0.2579	0.2176	0.4074	0.182	-0.015	0.389	53.32	0.532	0.516	216	224	-0.29375	0.058036	24.1071	23.2143	24.256	28.4226	29.0179	23.2143	15.1786	32.5893	26.7857	24.5536	29.0179	19.6429	16.5179	21.875	28.5714	33.0357	0.5	0.549107
EF565257	0.3386	0.2593	0.2118	0.4136	0.185	-0.003	0.398	52.66	0.537	0.518	216	224	-0.3	0.058036	24.1071	23.3631	24.1071	28.4226	29.0179	23.2143	15.1786	32.5893	27.2321	25	28.5714	19.1964	16.0714	21.875	28.5714	33.4821	0.5	0.553571
EF565256	0.3386	0.2646	0.2262	0.4025	0.197	0.016	0.407	52.18	0.528	0.509	216	224	-0.303571	0.058036	24.8512	23.2143	24.256	27.6786	29.4643	23.6607	14.7321	32.1429	28.125	23.6607	29.4643	18.75	16.9643	22.3214	28.5714	32.1429	0.491071	0.544643
EF565255	0.3386	0.2646	0.2202	0.4088	0.196	0.008	0.403	52.08	0.532	0.51	216	224	-0.303571	0.058036	24.7024	23.2143	24.256	27.8274	29.4643	23.6607	14.7321	32.1429	28.125	23.6607	29.4643	18.75	16.5179	22.3214	28.5714	32.5893	0.491071	0.549107
EF565254	0.3386	0.254	0.2235	0.4074	0.18	-0.017	0.389	53.13	0.528	0.515	216	224	-0.328125	0.058036	24.4048	23.0655	24.1071	28.4226	29.0179	23.2143	15.1786	32.5893	27.2321	24.5536	28.5714	19.6429	16.9643	21.4286	28.5714	33.0357	0.5	0.544643
EF565253	0.3665	0.2461	0.2262	0.3924	0.198	0.027	0.415	51.8	0.502	0.491	217	224	-0.276786	0.0625	25.1488	21.875	25.744	27.2321	30.8036	20.9821	16.0714	32.1429	27.6786	23.6607	29.9107	18.75	16.9643	20.9821	31.25	30.8036	0.477679	0.517857
EF565252	0.3404	0.2606	0.2176	0.4074	0.185	-0.01	0.394	52.86	0.532	0.515	216	224	-0.323661	0.058036	24.4048	23.2143	24.1071	28.2738	29.0179	23.2143	15.1786	32.5893	27.6786	24.5536	28.5714	19.1964	16.5179	21.875	28.5714	33.0357	0.497768	0.549107
EF565251	0.3404	0.2606	0.2235	0.4012	0.182	-0.018	0.389	53.53	0.528	0.513	216	224	-0.323661	0.058036	24.5536	23.2143	24.1071	28.125	29.0179	23.2143	15.1786	32.5893	27.6786	24.5536	28.5714	19.1964	16.9643	21.875	28.5714	32.5893	0.497768	0.544643
EF565250	0.3613	0.2565	0.2012	0.4125	0.181	-0.041	0.376	51	0.528	0.503	218	226	-0.367257	0.057522	24.7788	22.5664	24.9263	27.7286	30.531	22.1239	15.9292	31.4159	28.7611	23.8938	28.3186	19.0265	15.0442	21.6814	30.531	32.7434	0.482301	0.544248
EF565249	0.3386	0.2593	0.2176	0.4074	0.182	-0.009	0.394	52.58	0.532	0.516	216	224	-0.328125	0.058036	24.256	23.2143	24.1071	28.4226	29.0179	23.2143	15.1786	32.5893	27.2321	24.5536	28.5714	19.6429	16.5179	21.875	28.5714	33.0357	0.5	0.549107
EF565248	0.3665	0.2513	0.2	0.4125	0.187	-0.026	0.385	51.18	0.523	0.504	218	226	-0.384513	0.057522	24.7788	22.7139	24.7788	27.7286	30.9735	22.5664	15.4867	30.9735	28.3186	24.3363	27.8761	19.469	15.0442	21.2389	30.9735	32.7434	0.486726	0.539823
EF565247	0.3439	0.2646	0.213	0.4037	0.19	-0.01	0.394	52.53	0.532	0.515	216	224	-0.322321	0.058036	24.256	23.3631	24.256	28.125	29.0179	23.2143	15.1786	32.5893	27.6786	24.5536	28.5714	19.1964	16.0714	22.3214	29.0179	32.5893	0.497768	0.549107
AJ969110	0.3511	0.2713	0.1893	0.4224	0.184	-0.019	0.387	49.98	0.548	0.512	217	226	-0.380089	0.057522	24.3363	22.7139	24.4838	28.4661	29.646	22.5664	15.4867	32.3009	29.2035	23.0088	28.7611	19.0265	14.1593	22.5664	29.2035	34.0708	0.484513	0.566372
AJ969095	0.3651	0.2593	0.1916	0.4151	0.182	-0.022	0.384	49.17	0.532	0.507	216	226	-0.354425	0.057522	24.1888	22.4189	25.0737	28.3186	29.646	22.5664	15.4867	32.3009	28.7611	23.0088	29.2035	19.0265	14.1593	21.6814	30.531	33.6283	0.484513	0.553097
AJ619958	0.3651	0.2593	0.1916	0.4151	0.182	-0.022	0.384	49.17	0.532	0.507	216	226	-0.354425	0.057522	24.1888	22.4189	25.0737	28.3186	29.646	22.5664	15.4867	32.3009	28.7611	23.0088	29.2035	19.0265	14.1593	21.6814	30.531	33.6283	0.484513	0.553097
AJ133203	0.3404	0.25	0.2222	0.411	0.185	-0.003	0.398	52.23	0.528	0.51	216	224	-0.328125	0.058036	24.7024	22.9167	24.256	28.125	29.9107	23.2143	15.625	31.25	27.2321	24.5536	28.5714	19.6429	16.9643	20.9821	28.5714	33.4821	0.493304	0.544643
AJ133213	0.3717	0.2565	0.1893	0.4125	0.189	-0.002	0.399	51.25	0.528	0.507	218	226	-0.377434	0.057522	24.1888	23.0088	25.0737	27.7286	29.646	22.5664	15.9292	31.8584	28.7611	24.7788	27.8761	18.5841	14.1593	21.6814	31.4159	32.7434	0.488938	0.544248
AJ133212	0.3316	0.2632	0.213	0.4161	0.179	-0.017	0.389	52.5	0.542	0.519	216	224	-0.328125	0.058036	24.1071	23.3631	23.9583	28.5714	29.0179	23.2143	15.1786	32.5893	27.2321	24.5536	28.5714	19.6429	16.0714	22.3214	28.125	33.4821	0.5	0.558036
AJ133211	0.3627	0.2591	0.1834	0.425	0.189	-0.003	0.397	50.7	0.539	0.51	219	226	-0.378319	0.057522	24.0413	23.0088	24.9263	28.0236	29.646	22.5664	15.9292	31.8584	28.7611	24.3363	27.8761	19.0265	13.7168	22.1239	30.9735	33.1858	0.488938	0.553097
AJ133210	0.3665	0.2461	0.2189	0.4013	0.197	0.015	0.406	51.28	0.507	0.493	217	224	-0.243304	0.0625	25	22.0238	25.744	27.2321	31.25	21.4286	15.625	31.6964	27.2321	23.6607	30.3571	18.75	16.5179	20.9821	31.25	31.25	0.477679	0.522321
AJ133209	0.3492	0.254	0.2047	0.4136	0.181	-0.006	0.394	51.76	0.532	0.513	216	224	-0.280357	0.058036	23.9583	22.7679	24.7024	28.5714	29.4643	23.2143	15.1786	32.1429	26.7857	23.6607	29.4643	20.0893	15.625	21.4286	29.4643	33.4821	0.495536	0.549107
AJ133208	0.3511	0.25	0.2235	0.4012	0.183	-0.01	0.394	51.79	0.519	0.509	216	224	-0.299554	0.058036	24.5536	22.7679	24.5536	28.125	29.0179	23.2143	15.1786	32.5893	27.6786	24.1071	29.0179	19.1964	16.9643	20.9821	29.4643	32.5893	0.495536	0.535714
AJ133207	0.3665	0.2461	0.2262	0.3949	0.197	0.021	0.41	51.62	0.502	0.491	217	224	-0.279018	0.0625	25.2976	22.0238	25.5952	27.0833	31.25	21.4286	15.625	31.6964	27.6786	23.6607	29.9107	18.75	16.9643	20.9821	31.25	30.8036	0.477679	0.517857
AJ133206	0.3632	0.2632	0.1893	0.4214	0.196	0.008	0.404	50.63	0.537	0.506	218	226	-0.350442	0.057522	24.4838	22.7139	24.9263	27.8761	30.0885	22.5664	15.4867	31.8584	29.2035	23.4513	28.7611	18.5841	14.1593	22.1239	30.531	33.1858	0.482301	0.553097
AJ133205	0.3404	0.2606	0.2176	0.4074	0.185	-0.01	0.394	52.86	0.532	0.515	216	224	-0.323661	0.058036	24.4048	23.2143	24.1071	28.2738	29.0179	23.2143	15.1786	32.5893	27.6786	24.5536	28.5714	19.1964	16.5179	21.875	28.5714	33.0357	0.497768	0.549107
AJ133204	0.328	0.2698	0.2164	0.4049	0.189	0.014	0.407	52.59	0.542	0.522	216	224	-0.316071	0.058036	23.8095	23.6607	23.9583	28.5714	28.125	23.2143	15.625	33.0357	26.7857	25	28.5714	19.6429	16.5179	22.7679	27.6786	33.0357	0.504464	0.558036
AJ133202	0.3457	0.266	0.213	0.4037	0.189	-0.007	0.398	51.97	0.532	0.515	216	224	-0.313393	0.0625	24.1071	23.2143	24.4048	28.2738	28.5714	22.7679	15.625	33.0357	27.6786	24.5536	28.5714	19.1964	16.0714	22.3214	29.0179	32.5893	0.497768	0.549107
AJ133201	0.3613	0.2618	0.1905	0.4188	0.185	0	0.399	51.47	0.537	0.506	218	226	-0.387611	0.061947	24.0413	23.0088	25.3687	27.5811	29.2035	23.0088	17.2566	30.531	28.7611	23.8938	28.3186	19.0265	14.1593	22.1239	30.531	33.1858	0.482301	0.553097
AJ133200	0.3369	0.2674	0.2189	0.4037	0.188	-0.001	0.4	53.21	0.535	0.515	215	224	-0.333929	0.058036	24.5536	23.3631	23.9583	28.125	29.4643	23.2143	15.1786	32.1429	27.6786	24.5536	28.5714	19.1964	16.5179	22.3214	28.125	33.0357	0.495536	0.553571
AJ133199	0.3298	0.2713	0.2176	0.4074	0.178	-0.018	0.389	50.74	0.542	0.516	216	224	-0.328571	0.058036	24.5536	23.5119	23.8095	28.125	29.4643	23.2143	15.1786	32.1429	27.6786	24.5536	28.5714	19.1964	16.5179	22.7679	27.6786	33.0357	0.495536	0.558036
OM677864	0.3472	0.2435	0.2235	0.4151	0.179	0.006	0.399	54.25	0.518	0.5	218	224	-0.261161	0.0625	24.8512	22.1726	25.1488	27.8274	30.8036	21.875	15.625	31.6964	26.7857	23.6607	29.9107	19.6429	16.9643	20.9821	29.9107	32.1429	0.484375	0.53125
OM677863	0.3542	0.2396	0.2235	0.4151	0.185	0.012	0.404	54.69	0.514	0.497	218	224	-0.258482	0.0625	25	22.0238	25.2976	27.6786	30.8036	21.875	15.625	31.6964	27.2321	23.6607	29.9107	19.1964	16.9643	20.5357	30.3571	32.1429	0.482143	0.526786
OM677862	0.3333	0.2751	0.2202	0.4025	0.19	0.001	0.398	53.57	0.537	0.512	216	224	-0.303571	0.058036	24.7024	23.5119	24.1071	27.6786	29.4643	23.6607	14.7321	32.1429	28.125	23.6607	29.4643	18.75	16.5179	23.2143	28.125	32.1429	0.491071	0.553571
OM677861	0.3351	0.2606	0.2176	0.4136	0.184	-0.02	0.389	51.61	0.537	0.515	216	224	-0.320089	0.058036	24.4048	23.0655	24.1071	28.4226	29.0179	22.7679	15.625	32.5893	27.6786	24.5536	28.5714	19.1964	16.5179	21.875	28.125	33.4821	0.495536	0.553571
OM677860	0.3386	0.2646	0.2143	0.4151	0.195	0.017	0.407	52.05	0.537	0.51	216	224	-0.279464	0.058036	24.5536	23.0655	24.4048	27.9762	29.4643	23.6607	14.7321	32.1429	28.125	23.2143	29.9107	18.75	16.0714	22.3214	28.5714	33.0357	0.488839	0.553571
OM677859	0.3351	0.266	0.2105	0.4136	0.185	-0.007	0.394	52.32	0.542	0.516	216	224	-0.277678	0.058036	24.1071	23.0655	24.256	28.5714	29.0179	23.2143	15.1786	32.5893	27.2321	23.6607	29.4643	19.6429	16.0714	22.3214	28.125	33.4821	0.495536	0.558036
OM677858	0.3542	0.2396	0.2235	0.4151	0.185	0.012	0.404	54.69	0.514	0.497	218	224	-0.258482	0.0625	25	22.0238	25.2976	27.6786	30.8036	21.875	15.625	31.6964	27.2321	23.6607	29.9107	19.1964	16.9643	20.5357	30.3571	32.1429	0.482143	0.526786
OM677857	0.3789	0.2263	0.25	0.3758	0.17	-0.054	0.366	52.64	0.472	0.485	216	224	-0.303125	0.0625	25.8929	21.875	25.5952	26.6369	31.6964	22.3214	15.1786	30.8036	27.2321	24.1071	29.4643	19.1964	18.75	19.1964	32.1429	29.9107	0.482143	0.491071
OM677856	0.3472	0.2435	0.2235	0.4151	0.179	0.006	0.399	54.25	0.518	0.5	218	224	-0.261161	0.0625	24.8512	22.1726	25.1488	27.8274	30.8036	21.875	15.625	31.6964	26.7857	23.6607	29.9107	19.6429	16.9643	20.9821	29.9107	32.1429	0.484375	0.53125
OM677855	0.3472	0.2435	0.2235	0.4151	0.179	0.006	0.399	54.25	0.518	0.5	218	224	-0.261161	0.0625	24.8512	22.1726	25.1488	27.8274	30.8036	21.875	15.625	31.6964	26.7857	23.6607	29.9107	19.6429	16.9643	20.9821	29.9107	32.1429	0.484375	0.53125
OM677854	0.3368	0.2526	0.2176	0.4136	0.173	-0.031	0.38	52.41	0.532	0.518	216	224	-0.320982	0.058036	24.256	23.0655	23.9583	28.7202	29.4643	23.2143	14.7321	32.5893	26.7857	24.5536	28.5714	20.0893	16.5179	21.4286	28.5714	33.4821	0.502232	0.549107
OM677853	0.3386	0.254	0.2176	0.4136	0.179	-0.024	0.384	53.08	0.532	0.518	216	224	-0.316518	0.058036	24.256	23.0655	23.9583	28.7202	29.0179	23.2143	14.7321	33.0357	27.2321	24.5536	28.5714	19.6429	16.5179	21.4286	28.5714	33.4821	0.502232	0.549107
OM677852	0.3386	0.2646	0.2083	0.4214	0.196	0.017	0.407	51.85	0.542	0.512	216	224	-0.279464	0.058036	24.4048	23.0655	24.4048	28.125	29.4643	23.6607	14.7321	32.1429	28.125	23.2143	29.9107	18.75	15.625	22.3214	28.5714	33.4821	0.488839	0.558036
OM677851	0.3333	0.2698	0.2202	0.4088	0.198	0.016	0.407	52.11	0.537	0.512	216	224	-0.303571	0.058036	24.7024	23.3631	24.1071	27.8274	29.4643	23.6607	14.7321	32.1429	28.125	23.6607	29.4643	18.75	16.5179	22.7679	28.125	32.5893	0.491071	0.553571
OM677850	0.3386	0.2698	0.2202	0.4025	0.189	-0.007	0.394	53.79	0.532	0.51	216	224	-0.303571	0.058036	24.7024	23.3631	24.256	27.6786	29.4643	23.6607	14.7321	32.1429	28.125	23.6607	29.4643	18.75	16.5179	22.7679	28.5714	32.1429	0.491071	0.549107
OM677849	0.3333	0.2698	0.2262	0.4025	0.2	0.026	0.412	53.14	0.532	0.509	216	224	-0.292857	0.058036	24.8512	23.2143	24.256	27.6786	29.4643	23.6607	14.7321	32.1429	28.125	23.2143	29.9107	18.75	16.9643	22.7679	28.125	32.1429	0.488839	0.549107
OM677848	0.3333	0.2751	0.2143	0.4088	0.191	0.001	0.398	53.6	0.542	0.513	216	224	-0.303571	0.058036	24.5536	23.5119	24.1071	27.8274	29.4643	23.6607	14.7321	32.1429	28.125	23.6607	29.4643	18.75	16.0714	23.2143	28.125	32.5893	0.491071	0.558036
OP357944	0.3404	0.2606	0.2176	0.4074	0.186	-0.005	0.398	53.18	0.532	0.516	216	224	-0.334375	0.058036	24.4048	23.3631	23.9583	28.2738	29.0179	23.2143	15.1786	32.5893	27.6786	25	28.125	19.1964	16.5179	21.875	28.5714	33.0357	0.5	0.549107
AF170171	0.3492	0.254	0.2059	0.4161	0.188	-0.001	0.398	51.55	0.532	0.515	216	224	-0.286607	0.058036	23.9583	22.9167	24.5536	28.5714	29.0179	23.2143	15.1786	32.5893	27.2321	24.1071	29.0179	19.6429	15.625	21.4286	29.4643	33.4821	0.497768	0.549107
AF170170	0.3529	0.2513	0.2151	0.4049	0.186	-0.017	0.389	52.32	0.523	0.513	216	224	-0.265625	0.058036	24.1071	22.9167	24.5536	28.4226	28.5714	23.2143	15.1786	33.0357	27.2321	24.5536	29.0179	19.1964	16.5179	20.9821	29.4643	33.0357	0.5	0.540179
AF170169	0.3511	0.25	0.2164	0.4074	0.187	-0.017	0.389	52.59	0.523	0.512	216	224	-0.276786	0.058036	24.256	22.9167	24.5536	28.2738	29.0179	23.2143	15.1786	32.5893	27.2321	24.5536	29.0179	19.1964	16.5179	20.9821	29.4643	33.0357	0.497768	0.540179
AF170168	0.3511	0.2553	0.2164	0.4012	0.185	-0.017	0.389	52.64	0.523	0.512	216	224	-0.276786	0.058036	24.256	23.0655	24.5536	28.125	29.0179	23.2143	15.1786	32.5893	27.2321	24.5536	29.0179	19.1964	16.5179	21.4286	29.4643	32.5893	0.497768	0.540179
AF170167	0.3511	0.2606	0.2105	0.4012	0.188	-0.009	0.394	52.19	0.528	0.513	216	224	-0.276786	0.058036	24.1071	23.2143	24.5536	28.125	29.0179	23.2143	15.1786	32.5893	27.2321	24.5536	29.0179	19.1964	16.0714	21.875	29.4643	32.5893	0.497768	0.544643
AF170166	0.3351	0.266	0.2118	0.4136	0.189	0.005	0.403	52.8	0.542	0.518	216	224	-0.3125	0.058036	24.256	23.3631	23.9583	28.4226	29.0179	23.2143	15.1786	32.5893	27.6786	24.5536	28.5714	19.1964	16.0714	22.3214	28.125	33.4821	0.497768	0.558036
AF170165	0.3404	0.2606	0.2176	0.4074	0.185	-0.01	0.394	52.86	0.532	0.515	216	224	-0.323661	0.058036	24.4048	23.2143	24.1071	28.2738	29.0179	23.2143	15.1786	32.5893	27.6786	24.5536	28.5714	19.1964	16.5179	21.875	28.5714	33.0357	0.497768	0.549107
AF170164	0.3422	0.262	0.2176	0.4074	0.188	-0.012	0.394	53.06	0.532	0.513	216	224	-0.319196	0.058036	24.5536	23.2143	24.1071	28.125	29.0179	23.2143	15.1786	32.5893	28.125	24.5536	28.5714	18.75	16.5179	21.875	28.5714	33.0357	0.495536	0.549107
AF170163	0.3404	0.2606	0.2176	0.4074	0.185	-0.01	0.394	52.86	0.532	0.515	216	224	-0.323661	0.058036	24.4048	23.2143	24.1071	28.2738	29.0179	23.2143	15.1786	32.5893	27.6786	24.5536	28.5714	19.1964	16.5179	21.875	28.5714	33.0357	0.497768	0.549107
AF170162	0.3386	0.2593	0.2118	0.4136	0.184	-0.008	0.394	52.65	0.537	0.516	216	224	-0.306696	0.0625	24.1071	23.2143	24.256	28.4226	29.0179	22.7679	15.625	32.5893	27.2321	25	28.5714	19.1964	16.0714	21.875	28.5714	33.4821	0.497768	0.553571
AF170161	0.3386	0.2593	0.2118	0.4136	0.181	-0.009	0.394	52.26	0.537	0.516	216	224	-0.319643	0.0625	24.1071	23.0655	24.256	28.5714	29.0179	22.7679	15.625	32.5893	27.2321	24.5536	28.5714	19.6429	16.0714	21.875	28.5714	33.4821	0.497768	0.553571
AF170160	0.3404	0.2606	0.2118	0.4136	0.182	-0.01	0.394	52.86	0.537	0.515	216	224	-0.299554	0.058036	24.256	23.0655	24.256	28.4226	29.0179	23.2143	15.1786	32.5893	27.6786	24.1071	29.0179	19.1964	16.0714	21.875	28.5714	33.4821	0.495536	0.553571
AF170159	0.3579	0.2632	0.1882	0.4161	0.187	-0.013	0.392	48.8	0.539	0.513	217	226	-0.351327	0.057522	24.0413	22.8614	24.6313	28.4661	30.0885	22.5664	15.4867	31.8584	27.8761	23.8938	28.3186	19.9115	14.1593	22.1239	30.0885	33.6283	0.49115	0.557522
AF170158	0.356	0.2618	0.193	0.4136	0.187	-0.015	0.39	48.93	0.537	0.513	218	226	-0.34115	0.057522	24.0413	22.8614	24.6313	28.4661	29.646	22.5664	15.4867	32.3009	27.8761	23.8938	28.3186	19.9115	14.6018	22.1239	30.0885	33.1858	0.493363	0.553097
AF170157	0.3523	0.2591	0.1919	0.4172	0.186	-0.01	0.393	49.4	0.539	0.516	219	226	-0.35708	0.057522	23.8938	23.0088	24.4838	28.6136	29.646	22.5664	15.4867	32.3009	27.4336	24.3363	27.8761	20.354	14.6018	22.1239	30.0885	33.1858	0.497788	0.553097
AF170156	0.356	0.2618	0.193	0.4136	0.187	-0.015	0.39	48.93	0.537	0.513	218	226	-0.34115	0.057522	24.0413	22.8614	24.6313	28.4661	29.646	22.5664	15.4867	32.3009	27.8761	23.8938	28.3186	19.9115	14.6018	22.1239	30.0885	33.1858	0.493363	0.553097
KU179193	0.3404	0.2606	0.2118	0.4136	0.184	-0.018	0.389	52.86	0.537	0.516	216	224	-0.323661	0.058036	24.256	23.2143	24.1071	28.4226	29.0179	23.2143	15.1786	32.5893	27.6786	24.5536	28.5714	19.1964	16.0714	21.875	28.5714	33.4821	0.497768	0.553571
FR773524	0.3333	0.2646	0.2164	0.411	0.186	0.003	0.401	54.46	0.539	0.519	217	224	-0.339732	0.053571	24.256	23.5119	23.8095	28.4226	28.5714	23.6607	14.7321	33.0357	27.6786	24.5536	28.5714	19.1964	16.5179	22.3214	28.125	33.0357	0.502232	0.553571
KJ599819	0.3511	0.25	0.2176	0.4099	0.184	-0.017	0.389	53.68	0.523	0.51	216	224	-0.300446	0.058036	24.4048	22.7679	24.5536	28.2738	29.0179	23.2143	15.1786	32.5893	27.6786	24.1071	29.0179	19.1964	16.5179	20.9821	29.4643	33.0357	0.495536	0.540179
KJ599818	0.3511	0.25	0.2176	0.4099	0.184	-0.017	0.389	53.68	0.523	0.51	216	224	-0.300446	0.058036	24.4048	22.7679	24.5536	28.2738	29.0179	23.2143	15.1786	32.5893	27.6786	24.1071	29.0179	19.1964	16.5179	20.9821	29.4643	33.0357	0.495536	0.540179
KJ599817	0.3564	0.2447	0.2176	0.4099	0.183	-0.024	0.384	53.68	0.519	0.509	216	224	-0.300446	0.058036	24.4048	22.619	24.7024	28.2738	29.0179	23.2143	15.1786	32.5893	27.6786	24.1071	29.0179	19.1964	16.5179	20.5357	29.9107	33.0357	0.495536	0.535714
KJ599816	0.3511	0.25	0.2176	0.4099	0.184	-0.017	0.389	53.68	0.523	0.51	216	224	-0.300446	0.058036	24.4048	22.7679	24.5536	28.2738	29.0179	23.2143	15.1786	32.5893	27.6786	24.1071	29.0179	19.1964	16.5179	20.9821	29.4643	33.0357	0.495536	0.540179
KJ573395	0.3386	0.2698	0.2176	0.3951	0.184	-0.028	0.384	52.9	0.532	0.516	216	224	-0.322321	0.058036	24.4048	23.6607	23.9583	27.9762	29.4643	23.2143	15.1786	32.1429	27.2321	25	28.125	19.6429	16.5179	22.7679	28.5714	32.1429	0.5	0.549107
KF420289	0.3564	0.2447	0.2235	0.4012	0.181	-0.01	0.394	51.16	0.514	0.507	216	224	-0.299554	0.058036	24.5536	22.619	24.7024	28.125	29.0179	23.2143	15.1786	32.5893	27.6786	24.1071	29.0179	19.1964	16.9643	20.5357	29.9107	32.5893	0.495536	0.53125
KF420288	0.3404	0.2606	0.2176	0.4074	0.185	-0.01	0.394	52.86	0.532	0.515	216	224	-0.323661	0.058036	24.4048	23.2143	24.1071	28.2738	29.0179	23.2143	15.1786	32.5893	27.6786	24.5536	28.5714	19.1964	16.5179	21.875	28.5714	33.0357	0.497768	0.549107
KF420287	0.3564	0.2447	0.2294	0.3951	0.183	-0.018	0.389	51.93	0.509	0.507	216	224	-0.324107	0.058036	24.5536	22.7679	24.7024	27.9762	28.5714	23.2143	15.625	32.5893	27.6786	24.5536	28.5714	19.1964	17.4107	20.5357	29.9107	32.1429	0.497768	0.526786
KF420286	0.3613	0.2461	0.2202	0.4103	0.195	0.02	0.41	50.09	0.512	0.496	217	224	-0.290625	0.0625	25.1488	22.1726	25.2976	27.381	31.25	21.4286	15.625	31.6964	27.6786	24.1071	29.4643	18.75	16.5179	20.9821	30.8036	31.6964	0.479911	0.526786
KF420285	0.356	0.2408	0.2222	0.4012	0.178	-0.028	0.382	51.1	0.512	0.509	217	224	-0.276339	0.0625	24.256	22.619	24.8512	28.2738	29.0179	22.7679	15.625	32.5893	26.7857	24.5536	28.5714	20.0893	16.9643	20.5357	30.3571	32.1429	0.5	0.526786
KF420284	0.3564	0.2447	0.2235	0.4012	0.18	-0.016	0.389	51.1	0.514	0.506	216	224	-0.317857	0.058036	24.7024	22.619	24.7024	27.9762	29.4643	23.2143	15.1786	32.1429	27.6786	24.1071	29.0179	19.1964	16.9643	20.5357	29.9107	32.5893	0.493304	0.53125
KF420283	0.3717	0.2461	0.2189	0.3899	0.203	0.033	0.419	50.2	0.502	0.494	217	224	-0.275446	0.0625	24.8512	22.0238	25.744	27.381	30.8036	20.9821	16.0714	32.1429	27.2321	24.1071	29.4643	19.1964	16.5179	20.9821	31.6964	30.8036	0.482143	0.517857
KF420282	0.3404	0.2606	0.2118	0.4136	0.187	-0.003	0.398	52.86	0.537	0.516	216	224	-0.323661	0.058036	24.256	23.2143	24.1071	28.4226	29.0179	23.2143	15.1786	32.5893	27.6786	24.5536	28.5714	19.1964	16.0714	21.875	28.5714	33.4821	0.497768	0.553571
KF420281	0.3717	0.2461	0.2189	0.3899	0.203	0.033	0.419	50.2	0.502	0.494	217	224	-0.275446	0.0625	24.8512	22.0238	25.744	27.381	30.8036	20.9821	16.0714	32.1429	27.2321	24.1071	29.4643	19.1964	16.5179	20.9821	31.6964	30.8036	0.482143	0.517857
KF420280	0.3564	0.2447	0.2235	0.4012	0.181	-0.01	0.394	51.16	0.514	0.507	216	224	-0.299554	0.058036	24.5536	22.619	24.7024	28.125	29.0179	23.2143	15.1786	32.5893	27.6786	24.1071	29.0179	19.1964	16.9643	20.5357	29.9107	32.5893	0.495536	0.53125
DQ300178	0.3404	0.2553	0.2105	0.4198	0.183	-0.024	0.384	51.59	0.537	0.516	216	224	-0.288393	0.058036	24.1071	22.9167	24.256	28.7202	29.0179	23.2143	15.1786	32.5893	27.2321	24.1071	29.0179	19.6429	16.0714	21.4286	28.5714	33.9286	0.497768	0.553571
DQ003584	0.3632	0.2579	0.1893	0.4188	0.18	-0.027	0.382	49.45	0.535	0.51	217	226	-0.341593	0.057522	24.0413	22.5664	24.9263	28.4661	29.646	22.5664	15.4867	32.3009	28.3186	23.4513	28.7611	19.469	14.1593	21.6814	30.531	33.6283	0.488938	0.553097
FN548100	0.3404	0.2606	0.2118	0.4136	0.189	0.015	0.407	52.75	0.537	0.513	216	224	-0.312946	0.058036	24.4048	23.0655	24.256	28.2738	29.4643	23.2143	15.1786	32.1429	27.6786	24.1071	29.0179	19.1964	16.0714	21.875	28.5714	33.4821	0.493304	0.553571
AM408909	0.3457	0.2553	0.2249	0.4063	0.193	-0.007	0.394	51.39	0.523	0.507	216	224	-0.303571	0.058036	24.8512	22.9167	24.4048	27.8274	29.4643	23.6607	14.7321	32.1429	28.125	23.6607	29.4643	18.75	16.9643	21.4286	29.0179	32.5893	0.491071	0.540179
AM419814	0.3457	0.2553	0.2249	0.4063	0.193	-0.007	0.394	51.39	0.523	0.507	216	224	-0.303571	0.058036	24.8512	22.9167	24.4048	27.8274	29.4643	23.6607	14.7321	32.1429	28.125	23.6607	29.4643	18.75	16.9643	21.4286	29.0179	32.5893	0.491071	0.540179
AM931161	0.3777	0.2447	0.1964	0.4099	0.187	-0.007	0.394	50.64	0.519	0.503	216	226	-0.395575	0.057522	24.4838	22.1239	25.2212	28.1711	30.0885	22.5664	15.4867	31.8584	28.7611	23.4513	28.7611	19.0265	14.6018	20.354	31.4159	33.6283	0.484513	0.539823
AM920668	0.3495	0.2581	0.2249	0.4063	0.191	-0.011	0.394	50.91	0.523	0.507	216	224	-0.373214	0.0625	25.1488	22.4702	24.1071	28.2738	29.4643	23.2143	14.7321	32.5893	29.0179	22.7679	28.5714	19.6429	16.9643	21.4286	29.0179	32.5893	0.491071	0.540179
AM408910	0.3439	0.254	0.2235	0.4099	0.189	-0.01	0.392	51.12	0.525	0.509	217	224	-0.332143	0.058036	24.8512	22.9167	24.256	27.9762	29.4643	23.6607	14.7321	32.1429	28.125	23.6607	29.0179	19.1964	16.9643	21.4286	29.0179	32.5893	0.493304	0.540179
S78312	0.3386	0.2593	0.2176	0.4074	0.183	-0.003	0.398	52.9	0.532	0.518	216	224	-0.338839	0.058036	24.256	23.3631	23.9583	28.4226	29.0179	23.2143	15.1786	32.5893	27.2321	25	28.125	19.6429	16.5179	21.875	28.5714	33.0357	0.502232	0.549107
	0.349549	0.257414	0.210869	0.41009											24.4207	22.9051	24.5343	28.14									15.9297	21.6929	29.4607	32.9167	0.492627	0.546096
	0.0113142	0.00910823	0.0135653	0.0104298											0.377811	0.406717	0.463736	0.389948									1.08039	0.750337	1.02026	0.891005	0.00643119	0.0129631
