# Supplementary material for: An Evolutionary Perspective of Codon Usage Pattern, Dinucleotide Composition and Codon Pair Bias in Prunus Necrotic Ringspot Virus
Source: Genes (Basel). 2023 Aug 28;14(9):1712. doi: 10.3390/genes14091712 (PMC10530913; doi:10.3390/genes14091712)
Supplement: Supplementary file 1 [file genes-14-01712-s001.zip › Table S4.xlsx]

## Sheet: Dinucleotide-all
title	frame	UU	UC	UA	UG	CU	CC	CA	CG	AU	AC	AA	AG	GU	GC	GA	GG
MW296233_EM80_B	all	1.11726	1.06741	0.621438	1.16896	0.925085	1.34865	0.830389	0.928421	0.957351	1.07028	0.993028	1.008	1.01404	0.618947	1.46087	0.91875
MW186680_PN11_B	all	1.06226	1.02442	0.6594	1.23117	0.936112	1.33742	0.832171	0.911199	1.00558	1.10353	1.02996	0.909104	0.987798	0.628413	1.40764	0.955022
MT009391_PV8_Bu	all	1.09475	1.00646	0.671308	1.20536	0.953491	1.37214	0.82456	0.875543	0.929504	1.11774	0.96458	1.01539	1.03519	0.603823	1.44215	0.921377
MT009388_PN5_Bu	all	1.09799	1.03804	0.621323	1.20434	0.912761	1.3682	0.825263	0.928421	0.973965	1.10035	0.980807	0.972741	1.02014	0.603474	1.46637	0.91875
MT009387_PN2_Bu	all	1.06764	1.04065	0.667272	1.2161	0.970095	1.28679	0.82899	0.914008	1.01759	1.09356	1.01759	0.908408	0.967015	0.635158	1.40657	0.965155
MN734265_Hr2_Bu	all	1.10752	1.02826	0.626362	1.21447	0.958546	1.28679	0.82899	0.923783	0.97251	1.09356	1.03427	0.918124	0.965723	0.641951	1.42161	0.946474
MN635762_Vl4_Bu	all	1.06226	1.07046	0.671813	1.17193	0.96517	1.30108	0.821821	0.930726	0.95037	1.1434	1.03427	0.91324	1.02724	0.583676	1.39932	0.97545
MN635761_KM1_Bu	all	1.05865	1.06993	0.659329	1.20801	0.964691	1.30334	0.834304	0.909086	1.00548	1.10057	1.01759	0.91324	0.989695	0.595608	1.41405	0.97545
MN635760_Vl13_B	all	1.0816	1.06682	0.608285	1.21851	0.924575	1.35037	0.824962	0.922353	0.963118	1.11828	1.04529	0.920348	1.03431	0.568784	1.43165	0.94325
MN635759_St6_Bu	all	1.10814	1.01918	0.608148	1.23982	0.911894	1.39002	0.863518	0.875103	0.929116	1.15136	0.968809	0.971835	1.05241	0.552697	1.465	0.928396
MN635758_Kost76	all	1.11498	1.01833	0.615703	1.22529	0.929001	1.3374	0.894469	0.862899	0.940657	1.12247	1.0074	0.9565	1.01861	0.605543	1.40577	0.963212
MN635757_EM75_B	all	1.09799	1.03804	0.625182	1.1981	0.912761	1.3682	0.830389	0.923611	0.980015	1.07028	0.993028	0.973711	1.01486	0.61574	1.4533	0.921377
MN635756_Ber56_	all	1.13878	0.983064	0.611879	1.23292	0.929443	1.35334	0.875821	0.869457	0.934816	1.14393	0.985806	0.95733	1.00084	0.610146	1.42149	0.953153
MF198443_Pch8_C	all	1.10126	1.01853	0.611902	1.24706	0.929185	1.3546	0.864901	0.868431	0.934851	1.12967	0.97382	0.970993	1.02699	0.594189	1.44924	0.938194
MH730942_P.cera	all	1.07137	1.04776	0.663277	1.20245	0.976729	1.30108	0.821821	0.920929	0.978333	1.10767	1.03427	0.903627	0.985141	0.624359	1.39916	0.980489
MH730941_Che2_C	all	1.06764	1.04732	0.667272	1.20969	0.976314	1.30334	0.816553	0.915026	0.984227	1.10057	1.03427	0.903627	0.991075	0.620356	1.39916	0.980489
MH730940_Che1_C	all	1.06764	1.04732	0.667272	1.20969	0.976314	1.30334	0.816553	0.915026	0.984227	1.10057	1.03427	0.903627	0.991075	0.620356	1.39916	0.980489
MH730939_Pea4_C	all	1.10126	1.01853	0.611902	1.24706	0.929185	1.3546	0.864901	0.868431	0.934851	1.12967	0.97382	0.970993	1.02699	0.594189	1.44924	0.938194
MH730938_Pea1_C	all	1.10126	1.01853	0.611902	1.24706	0.929185	1.3546	0.864901	0.868431	0.934851	1.12967	0.97382	0.970993	1.02699	0.594189	1.44924	0.938194
KF135212_ChrYT1	all	1.069	1.04345	0.610207	1.2461	0.88428	1.35295	0.853466	0.929323	1.05549	1.09466	1.02079	0.866608	0.994078	0.598547	1.42476	0.960169
KF135211_ChrYT1	all	1.0498	1.04959	0.622745	1.23168	0.889481	1.35295	0.843121	0.934188	1.04883	1.08139	1.02996	0.889758	1.00516	0.601681	1.41486	0.945048
KF135210_ChrYT1	all	1.06226	1.0489	0.609945	1.23896	0.888897	1.33532	0.855819	0.928083	1.02207	1.11074	1.02996	0.889758	1.01111	0.597748	1.41486	0.945048
KF135209_ChrYT8	all	1.03389	1.04959	0.667861	1.22393	0.925061	1.37284	0.801605	0.923188	1.04252	1.05666	1.03427	0.903627	1.01045	0.604847	1.39916	0.955022
KF135208_ChrYT6	all	1.03755	1.05036	0.619103	1.25262	0.925741	1.33061	0.848704	0.924436	1.0427	1.08856	1.02996	0.889758	0.999282	0.605665	1.41486	0.945048
KF135207_ChrYT5	all	1.0498	1.04959	0.659518	1.21118	0.889481	1.35295	0.848262	0.929323	1.00576	1.08799	1.00838	0.934317	1.04218	0.598547	1.40148	0.935229
KF135206_ChrYT2	all	1.0498	1.04959	0.651572	1.22393	0.889481	1.35295	0.838042	0.939105	1.04252	1.11132	1.01759	0.889053	1.01045	0.58893	1.41374	0.955022
KF135205_FchrYT	all	1.12493	0.989842	0.625041	1.21902	0.917854	1.38896	0.869162	0.876235	0.929116	1.14078	0.968809	0.995632	1.03259	0.599529	1.44294	0.931
KF135204_AprSX3	all	1.06868	1.01404	0.663582	1.22396	0.960666	1.3682	0.8202	0.891284	0.962194	1.14828	0.968809	0.962368	1.02471	0.578553	1.45813	0.938194
KF135203_FchrYT	all	1.08488	1.03866	0.646992	1.20339	0.913304	1.38638	0.788937	0.939463	0.995373	1.10084	0.968809	0.971835	1.01935	0.579335	1.49401	0.903638
KF135202_FchrYT	all	1.09799	1.03804	0.629089	1.19192	0.912761	1.3682	0.798442	0.934164	0.98614	1.11411	0.9702	0.960198	1.00963	0.597252	1.46939	0.923902
KF135201_PchHN9	all	1.08062	1.04695	0.637751	1.21703	0.88725	1.34274	0.864267	0.909197	1.07411	1.07592	0.984227	0.903627	0.967756	0.616405	1.41374	0.980489
KF135200_PchHN2	all	1.07137	1.08328	0.633932	1.19616	0.887935	1.32022	0.844776	0.947162	1.08436	1.04249	0.996193	0.904344	0.95116	0.636617	1.41486	0.970249
KF135199_PchHN1	all	1.0975	1.04695	0.624731	1.21065	0.88725	1.32409	0.869505	0.935096	1.08062	1.04695	0.996193	0.904344	0.948103	0.659166	1.41486	0.970249
KF135198_PchGCS	all	1.10752	1.02387	0.663325	1.19529	0.88265	1.35848	0.826802	0.952147	1.06132	1.00654	1.02996	0.93843	0.950474	0.686794	1.40764	0.942289
KF135197_PchGCS	all	1.08488	1.03866	0.646992	1.20339	0.913304	1.38638	0.788937	0.939463	0.995373	1.10084	0.968809	0.971835	1.01935	0.579335	1.49401	0.903638
KF135196_PchGCS	all	1.08488	1.03866	0.646992	1.20339	0.913304	1.38638	0.788937	0.939463	0.995373	1.10084	0.968809	0.971835	1.01935	0.579335	1.49401	0.903638
KF135195_FchrYT	all	1.072	1.06808	0.647111	1.19623	0.907868	1.38638	0.793807	0.939463	1.01215	1.07072	0.946392	0.977834	1.01328	0.579335	1.50324	0.903638
JX569828_417/11	all	1.08779	1.01881	0.628876	1.23292	0.929443	1.37214	0.857947	0.869457	0.968809	1.12606	0.968809	0.971835	1.01535	0.594892	1.4505	0.940774
JX569827_412/11	all	1.10126	1.01853	0.611902	1.24706	0.929185	1.3546	0.864901	0.868431	0.934851	1.12967	0.97382	0.970993	1.02699	0.594189	1.44924	0.938194
JX569826_373/11	all	1.1601	0.904729	0.672	1.22713	0.86925	1.44316	0.817297	0.912056	0.937674	1.14422	1.056	0.920348	1.02737	0.613565	1.38783	0.933686
JX569825_368/11	all	1.16182	0.905618	0.664162	1.2267	0.852347	1.46286	0.817988	0.923279	0.926738	1.14518	1.04354	0.934503	1.04127	0.604328	1.41636	0.903465
FJ231738_ChrT22	all	1.08779	1.01881	0.611879	1.24743	0.96519	1.35334	0.857947	0.869457	0.934816	1.14393	0.968809	0.971835	1.01535	0.594892	1.465	0.928396
FJ231737_ChrT21	all	1.11193	1.04244	0.597927	1.22313	0.903446	1.3682	0.803464	0.938194	0.963326	1.12111	1.03603	0.911838	1.01464	0.578553	1.46492	0.938194
FJ231736_ChrT13	all	1.08405	1.0364	0.581453	1.25513	0.964923	1.33605	0.905725	0.833572	0.940586	1.11884	0.968809	1.00084	1.02162	0.606234	1.4505	0.928396
FJ231735_ChrT77	all	1.08405	1.0364	0.581453	1.25513	0.964923	1.33605	0.905725	0.833572	0.940586	1.11884	0.968809	1.00084	1.02162	0.606234	1.4505	0.928396
FJ231734_ChrT54	all	1.08779	1.01881	0.625041	1.23941	0.96519	1.35334	0.870481	0.843366	0.929116	1.11919	0.97382	0.999977	1.02069	0.613357	1.42026	0.938194
FJ231733_ChrT50	all	1.12178	1.01228	0.611879	1.23941	0.923485	1.3546	0.870207	0.868431	0.934816	1.11884	0.968809	1.00611	1.02069	0.609425	1.45813	0.913175
FJ231732_ChrT43	all	1.12178	1.00583	0.611879	1.24597	0.917603	1.3374	0.899956	0.867465	0.934816	1.12936	0.968809	0.982119	1.02609	0.608747	1.43653	0.922864
FJ231731_ChrT42	all	1.10126	1.01853	0.615656	1.24054	0.929185	1.3546	0.870207	0.863884	0.940586	1.11884	0.968809	1.00084	1.02162	0.606234	1.4505	0.928396
FJ231730_ChrT2_	all	1.10126	1.01853	0.615656	1.24054	0.929185	1.3546	0.870207	0.863884	0.940586	1.11884	0.968809	1.00084	1.02162	0.606234	1.4505	0.928396
HQ833200_Fpch-j	all	1.1601	0.910884	0.664094	1.23384	0.857302	1.46286	0.831247	0.906492	0.926643	1.13845	1.0313	0.958037	1.04733	0.604328	1.40802	0.903465
HQ833199_Pch-b_	all	1.1601	0.904729	0.699095	1.21949	0.86925	1.44316	0.812461	0.91704	0.947661	1.13745	1.01192	0.934503	1.00429	0.616918	1.41636	0.930434
HQ833198_Fchr-r	all	1.04616	1.07046	0.66779	1.20728	0.96517	1.30108	0.781383	0.967422	0.993542	1.04776	1.07137	0.912626	1.00365	0.650234	1.39838	0.933328
AY037791_KU_Slo	all	1.08779	1.03669	0.604463	1.24597	0.929443	1.35334	0.865205	0.878658	0.973857	1.11241	0.962052	0.970214	1.01144	0.601187	1.46256	0.922864
AY037790_NT_Slo	all	1.07456	1.03036	0.625041	1.23186	0.923775	1.37214	0.857947	0.874034	0.979795	1.09031	0.968809	0.97695	1.01447	0.598023	1.45813	0.938194
AY037789_YUG_Sl	all	1.10126	1.01853	0.6289	1.21772	0.929185	1.3546	0.864901	0.868431	0.917854	1.12967	0.95703	1.01447	1.05634	0.594189	1.44924	0.913175
AY037788_GG_Slo	all	1.09475	1.02412	0.600777	1.25197	0.918177	1.37214	0.870481	0.852338	0.967918	1.06589	1.05777	0.937382	1.01905	0.619882	1.39143	0.958262
ON088602_PNRSV-	all	1.09475	1.05943	0.574405	1.2388	0.918177	1.35334	0.863243	0.889367	0.979868	1.07905	1.08405	0.894952	1.00832	0.613357	1.39378	0.963212
MF069046_Cigany	all	1.08779	1.01881	0.611879	1.24743	0.929443	1.37214	0.857947	0.869457	0.934816	1.14393	0.968809	0.971835	1.04436	0.564385	1.465	0.928396
MF069040_Rannaj	all	1.02192	1.04776	0.679654	1.22022	0.941211	1.35848	0.8055	0.901941	0.985498	1.0801	0.980883	0.965354	1.04996	0.611485	1.41878	0.916046
JF333586_DJ1-1_	all	1.08779	1.01228	0.636688	1.2265	0.923485	1.3546	0.881017	0.859385	0.946428	1.09678	0.940764	1.02261	1.03892	0.633231	1.43165	0.91875
AY007217	all	1.07214	1.0306	0.655848	1.20969	0.908328	1.35496	0.811023	0.932967	1.06575	1.06908	1.00349	0.905416	0.956503	0.63252	1.43976	0.955022
KC965105_HSY4-1	all	1.02183	1.05036	0.696344	1.21677	0.943544	1.37093	0.788575	0.929302	1.05261	1.06366	1.03427	0.889053	0.976245	0.608853	1.39916	0.980489
KT444703_ChrYL_	all	1.04616	1.04209	0.630249	1.23896	0.883125	1.33742	0.800843	0.96894	1.06147	1.07386	1.09383	0.821808	1.01111	0.625123	1.39414	0.970249
KX650619_SCh-Ta	all	1.06764	1.04065	0.624754	1.24686	0.970095	1.28679	0.821247	0.935096	0.99623	1.1069	1.09383	0.851158	0.985886	0.628507	1.39414	0.98285
L38823_____peac	all	1.18756	0.920877	0.656281	1.21142	0.85004	1.40493	0.85004	0.942868	0.937545	1.11568	1.04692	0.93411	1.02168	0.64512	1.38657	0.91342
OM362557_MUSSER	all	1.12493	0.917854	0.696489	1.23538	0.917854	1.40825	0.798649	0.90939	0.842266	1.11116	1.04692	1.00512	1.11631	0.638169	1.36409	0.870841
OM362556_MUSSER	all	1.13345	0.931212	0.711604	1.21167	0.913304	1.38638	0.839473	0.898821	0.869738	1.1193	1.03472	0.995727	1.07868	0.637346	1.3565	0.903465
OM362555_MUSSER	all	1.12493	0.917854	0.724621	1.22713	0.917854	1.40825	0.793979	0.914332	0.83734	1.10467	1.0656	1.00467	1.12238	0.641637	1.34913	0.880333
OM362554_MUSSER	all	1.07643	1.00745	0.724345	1.18989	0.866052	1.46178	0.813958	0.927912	0.995975	1.0491	1.01927	0.968309	1.04653	0.584241	1.39378	0.919893
OM362553_MUSSER	all	1.17252	0.922597	0.731848	1.16899	0.886417	1.35756	0.80667	0.956842	0.782907	1.17639	0.996106	1.04312	1.15361	0.607519	1.38606	0.865227
OM362552_MUSSER	all	1.14715	0.882774	0.793446	1.14925	0.972853	1.36658	0.747656	0.959558	0.793446	1.22829	0.96	1.04933	1.09106	0.623713	1.40868	0.865227
OM362551_WCT15_	all	1.13841	1.00867	0.727316	1.12432	0.867104	1.42599	0.79632	0.947848	0.901239	1.07946	0.996106	1.05132	1.09512	0.588319	1.41636	0.88998
OM362550_WCT9_U	all	1.168	0.961272	0.754526	1.12246	0.818861	1.48541	0.787006	0.953056	0.943158	1.10181	0.988385	1.0012	1.06338	0.558688	1.40748	0.940686
OM362549_28CLSH	all	1.15826	0.957084	0.714581	1.16081	0.815294	1.42385	0.802261	0.999153	0.947596	1.14099	0.984422	0.963301	1.05924	0.566187	1.43036	0.899787
OM362548_003WCM	all	1.2	0.919579	0.679906	1.18154	0.813474	1.42684	0.803903	0.979433	0.901271	1.15343	1.0313	0.963301	1.07815	0.58766	1.41576	0.899787
OM362547_WCA3_U	all	1.13345	1.00741	0.683977	1.17376	0.812996	1.40825	0.833373	0.973032	0.970293	1.0938	1.0313	0.93411	1.06975	0.583819	1.38657	0.940686
OM362546_WCA1_U	all	1.11867	0.959909	0.77404	1.1471	0.871029	1.46178	0.777782	0.939874	0.971344	1.08528	0.988385	0.977549	1.03239	0.61519	1.38608	0.923541
OM362545_WCGA2_	all	1.18915	0.874333	0.710402	1.18983	0.820802	1.54624	0.856489	0.855019	0.972942	1.08846	0.942055	1.01571	1.0012	0.603543	1.42199	0.940686
OM362544_WCGA1_	all	1.18915	0.874333	0.703183	1.19125	0.820802	1.54624	0.866625	0.845725	0.953203	1.08328	0.948673	1.0456	1.00467	0.613565	1.42318	0.920348
MW207218_PN15_B	all	1.12178	1.01228	0.625041	1.21665	0.923485	1.3546	0.864901	0.873026	0.929116	1.12967	0.97382	0.97613	1.02609	0.597333	1.42777	0.948148
MN722634_Rad_Bu	all	1.10126	1.01853	0.581453	1.25513	0.929185	1.3546	0.870207	0.863884	0.940586	1.1366	0.968809	0.971835	1.02162	0.591079	1.465	0.928396
MN722633_Nef4_B	all	1.05489	1.04105	0.679859	1.20881	0.988112	1.28446	0.816553	0.919867	1.0115	1.10057	1.03427	0.893757	0.961225	0.63923	1.39192	0.990892
MN656197_YJ5_Ch	all	1.06764	1.05408	0.624754	1.23394	0.929015	1.35848	0.831844	0.906614	1.03	1.06693	1.05965	0.885907	0.990018	0.614654	1.39421	0.987267
MN656194_YJ4_Ch	all	1.05489	1.04776	0.675484	1.19802	0.923453	1.35848	0.800558	0.937347	1.047	1.07348	1.02079	0.891342	0.98409	0.614654	1.40277	0.987267
NC004364_30/4__	all	1.03427	1.08282	0.679554	1.19089	0.92306	1.34112	0.831582	0.931338	1.05331	1.06659	1.00349	0.905954	0.990018	0.610713	1.40277	0.987267
MH282500_217169	all	1.08488	1.02075	0.793417	1.09899	0.931212	1.38638	0.716317	0.975551	1.06868	0.931212	0.939147	1.05561	0.925466	0.735661	1.44604	0.891055
MH282499_217169	all	1.104	1.02144	0.788695	1.09245	0.93184	1.38486	0.721092	0.982054	1.06232	0.93742	0.939147	1.05561	0.919957	0.740566	1.44604	0.891055
MF145112_SDChr1	all	1.06226	1.04209	0.651503	1.21533	0.936112	1.33742	0.786457	0.93677	1.00983	1.05457	1.07137	0.89313	0.983838	0.635098	1.40558	0.962444
MF145111_SDChr1	all	1.08161	1.04273	0.659518	1.1892	0.919015	1.35496	0.806077	0.928083	1.00576	1.06256	1.04256	0.939209	1.00516	0.629209	1.40881	0.945048
MF145110_SDChr9	all	1.05489	1.07634	0.633932	1.21694	0.970468	1.28446	0.821502	0.946043	0.984263	1.10724	1.08062	0.865115	0.999628	0.620356	1.39298	0.980489
MF145109_SDChr9	all	1.06764	1.04065	0.637751	1.22427	0.970095	1.28679	0.81627	0.940018	0.990192	1.10019	1.08062	0.865115	0.991075	0.631815	1.39298	0.980489
MF145108_SDChr9	all	1.05489	1.04105	0.671366	1.21057	0.970468	1.30334	0.790576	0.94109	0.990264	1.09603	1.05965	0.895183	0.994394	0.632536	1.39414	0.970249
MF145107_SDChr9	all	1.05489	1.04105	0.667297	1.21694	0.970468	1.30334	0.785785	0.946043	0.984263	1.10724	1.08062	0.865115	0.999628	0.620356	1.39298	0.980489
MF145106_SDChr1	all	1.06764	1.04065	0.663277	1.22256	0.970095	1.28679	0.806494	0.950018	1.0115	1.08701	1.05489	0.89313	0.972159	0.638537	1.40558	0.962444
MF145105_SDChr9	all	1.08779	1.02543	0.608148	1.24743	0.917488	1.39002	0.858253	0.875103	0.962902	1.14434	0.95703	0.965909	1.04436	0.552697	1.4849	0.928396
MF145104_SDChr6	all	1.04964	1.0364	0.636664	1.23407	0.964923	1.3546	0.821972	0.874462	0.946392	1.12574	0.946392	1.00178	1.04533	0.588	1.46637	0.91875
MF145103_SDChr7	all	1.04964	1.07214	0.636664	1.20504	0.964923	1.33605	0.821972	0.904615	0.946392	1.12574	0.946392	1.00178	1.04533	0.588	1.46637	0.91875
MF145102_SDChr6	all	1.07456	1.03706	0.617465	1.23837	0.929774	1.37098	0.870823	0.853333	0.967918	1.08409	0.945465	1.01366	1.01984	0.605091	1.46256	0.910222
MF145101_SDChr6	all	1.07456	1.03706	0.625041	1.22541	0.929774	1.37098	0.863518	0.875103	0.962902	1.09739	0.968809	1.00084	1.03799	0.598755	1.4505	0.928396
MF145100_SDChr6	all	1.13878	0.989448	0.628876	1.19764	0.881508	1.39002	0.863518	0.885818	0.917819	1.15136	0.968809	0.995632	1.05335	0.565091	1.44294	0.931
MF145099_SDChr6	all	1.06157	1.05943	0.628971	1.21798	0.918177	1.37214	0.868605	0.869457	0.968955	1.04956	0.958185	1.02796	1.04603	0.610146	1.43915	0.903638
MF145098_SDChr6	all	1.10126	1.01853	0.625088	1.22416	0.929185	1.3546	0.859659	0.873026	0.929185	1.12282	0.945465	1.01366	1.03243	0.597333	1.46256	0.910222
MF145097_SDChr1	all	1.06764	1.04065	0.637751	1.22427	0.970095	1.28679	0.81627	0.940018	0.990192	1.10019	1.08062	0.865115	0.991075	0.631815	1.39298	0.980489
MF145096_SDChr1	all	1.05489	1.04105	0.667297	1.21694	0.970468	1.30334	0.785785	0.946043	0.984263	1.10724	1.08062	0.865115	0.999628	0.620356	1.39298	0.980489
MF145095_SDChr1	all	1.03389	1.04959	0.667861	1.22393	0.925061	1.37284	0.801605	0.923188	1.04252	1.07488	1.01759	0.903627	1.01045	0.58893	1.41374	0.955022
MF145094_SDChr1	all	1.07079	1.03669	0.632758	1.2265	0.911569	1.37214	0.881227	0.864929	0.974789	1.07905	0.946392	1.0163	1.05335	0.606968	1.42281	0.91875
MF145093_SDChr9	all	1.10814	1.02584	0.646921	1.20924	0.917854	1.35037	0.817894	0.936993	0.962088	1.12016	1.04882	0.906795	1.01984	0.609046	1.39618	0.96079
MF145092_SDChr9	all	1.03389	1.04959	0.696246	1.20179	0.925061	1.37284	0.796805	0.928073	1.03627	1.05033	1.05489	0.902969	1.0158	0.608048	1.38358	0.965155
MF145091_SDChr1	all	1.04964	1.0364	0.636664	1.23407	0.964923	1.3546	0.821972	0.874462	0.946392	1.12574	0.946392	1.00178	1.04533	0.588	1.46637	0.91875
MF145090_SDChr9	all	1.03389	1.04959	0.667861	1.22393	0.925061	1.37284	0.801605	0.923188	1.04252	1.07488	1.01759	0.903627	1.01045	0.58893	1.41374	0.955022
MF145089_SDChr9	all	1.0368	1.03669	0.666961	1.2265	0.96519	1.37214	0.80929	0.880103	0.940586	1.13301	0.946392	1.00178	1.05335	0.561445	1.46637	0.91875
MF145088_SDChr9	all	1.0368	1.07243	0.632758	1.2265	0.96519	1.35334	0.827275	0.880103	0.940586	1.13301	0.946392	1.00178	1.05335	0.561445	1.46637	0.91875
MF145087_SDChr7	all	1.12933	1.0184	0.663564	1.17505	0.860371	1.37618	0.805756	0.96894	1.02852	1.06213	1.05539	0.900675	0.976846	0.640751	1.40269	0.970249
MF145086_SDChr1	all	1.06764	1.04065	0.667272	1.2161	0.970095	1.28679	0.811352	0.944991	0.984227	1.09356	1.06764	0.893757	0.996319	0.635158	1.39192	0.965155
MF145085_SDChr8	all	1.03389	1.04959	0.659911	1.23695	0.925061	1.37284	0.792062	0.933009	1.0462	1.04408	1.05865	0.887814	0.992434	0.611282	1.39722	0.962444
MF145084_SDChr5	all	1.07456	1.03036	0.6289	1.22541	0.90601	1.37214	0.881227	0.869457	0.968846	1.07905	0.946392	1.02162	1.05241	0.610146	1.43026	0.903638
MF145083_SDChr2	all	1.03389	1.04959	0.663862	1.2304	0.925061	1.37284	0.796805	0.928073	1.05246	1.05033	1.05489	0.888405	0.987183	0.608048	1.39815	0.965155
MF145082_SDChr1	all	1.09475	1.01962	0.617465	1.2388	0.930179	1.38896	0.863862	0.85439	0.95123	1.13382	0.97382	0.970993	1.03713	0.574772	1.44924	0.938194
MF145081_SDChr1	all	1.04692	1.02713	0.680292	1.20102	0.903168	1.40493	0.826068	0.92879	1.02044	1.06471	1.05777	0.893443	1.03147	0.592504	1.37678	0.971038
KY484024_ZK15__	all	1.14982	1.04495	0.615703	1.18556	0.934957	1.2925	0.881859	0.912844	0.889349	1.15182	0.97382	0.993553	1.04098	0.608563	1.41936	0.923902
KY484023_SH12__	all	1.14451	1.03077	0.621253	1.18118	0.924139	1.33289	0.863518	0.895143	0.906694	1.15136	0.968809	1.00611	1.03713	0.571039	1.45813	0.938194
KY484022_SH6___	all	1.14451	1.05943	0.611972	1.17499	0.918177	1.35334	0.868605	0.884711	0.883959	1.14004	0.993028	1.01328	1.04603	0.564385	1.43915	0.940774
KY484021_SH4___	all	1.12178	1.03669	0.628876	1.18941	0.929443	1.31575	0.875821	0.884711	0.917819	1.14393	0.968809	1.00084	1.04436	0.594892	1.42149	0.940774
KY484020_SH3___	all	1.12178	1.05715	0.617511	1.18941	0.947787	1.30956	0.859069	0.902172	0.901232	1.12753	0.99966	0.997	1.04436	0.606633	1.42429	0.928396
KY484019_PN100_	all	1.14451	1.02633	0.621253	1.18313	0.864276	1.3682	0.893107	0.897474	0.906694	1.11183	0.985806	1.01006	1.08335	0.603474	1.39966	0.91875
KY484018_PN50__	all	1.12896	1.04267	0.636761	1.16738	0.916831	1.3374	0.859392	0.90356	0.894907	1.12247	0.97382	1.00916	1.06394	0.587314	1.41282	0.940774
KY484017_PN10__	all	1.12178	1.03669	0.625041	1.19567	0.929443	1.31575	0.870481	0.889367	0.912223	1.13695	0.97382	0.999977	1.04986	0.598023	1.42026	0.938194
KY484016_PN3___	all	1.13878	1.01881	0.632758	1.18321	0.911569	1.35334	0.863243	0.910452	0.889282	1.15099	0.980807	1.00178	1.05335	0.591794	1.42281	0.931
KY484015_PN1___	all	1.12178	1.08645	0.604463	1.18941	0.923485	1.2925	0.912291	0.896276	0.906694	1.14484	0.995226	0.988713	1.05886	0.571762	1.40426	0.940774
KY484014_P2___p	all	1.12178	1.04342	0.625041	1.18941	0.935478	1.31385	0.876133	0.890456	0.912223	1.14434	0.97382	0.994742	1.04436	0.598755	1.41282	0.940774
KU977382_Cherry	all	1.06764	1.04732	0.667272	1.20969	0.976314	1.30334	0.816553	0.915026	0.984227	1.10057	1.03427	0.903627	0.991075	0.620356	1.39916	0.980489
KU977381_Cherry	all	1.06764	1.04732	0.667272	1.20969	0.976314	1.30334	0.816553	0.915026	0.984227	1.10057	1.03427	0.903627	0.991075	0.620356	1.39916	0.980489
KU977380_Cherry	all	1.06764	1.04732	0.667272	1.20969	0.976314	1.30334	0.816553	0.915026	0.984227	1.10057	1.03427	0.903627	0.991075	0.620356	1.39916	0.980489
KU977379_YTL1_C	all	1.07137	1.04776	0.663277	1.20245	0.976729	1.30108	0.821821	0.920929	0.978333	1.10767	1.03427	0.903627	0.985141	0.624359	1.39916	0.980489
KU977378_Plum_3	all	1.10126	1.01853	0.611902	1.24706	0.929185	1.3546	0.864901	0.868431	0.934851	1.12967	0.97382	0.970993	1.02699	0.594189	1.44924	0.938194
KU977377_Peach_	all	1.10126	1.01853	0.611902	1.24706	0.929185	1.3546	0.864901	0.868431	0.934851	1.12967	0.97382	0.970993	1.02699	0.594189	1.44924	0.938194
KU977376_Peach_	all	1.10126	1.01853	0.611902	1.24706	0.929185	1.3546	0.864901	0.868431	0.934851	1.12967	0.97382	0.970993	1.02699	0.594189	1.44924	0.938194
KU977375_Peach_	all	1.10126	1.01853	0.611902	1.24706	0.929185	1.3546	0.864901	0.868431	0.934851	1.12967	0.97382	0.970993	1.02699	0.594189	1.44924	0.938194
KU977374_Peach_	all	1.10126	1.01853	0.611902	1.24706	0.929185	1.3546	0.864901	0.868431	0.934851	1.12967	0.97382	0.970993	1.02699	0.594189	1.44924	0.938194
KX353935_SHN-40	all	1.12178	1.03669	0.625041	1.19567	0.929443	1.31575	0.870481	0.889367	0.912223	1.13695	0.97382	0.999977	1.04986	0.598023	1.42026	0.938194
KX353934_SHN-31	all	1.12178	1.03669	0.625041	1.19567	0.929443	1.31575	0.870481	0.889367	0.912223	1.13695	0.97382	0.999977	1.04986	0.598023	1.42026	0.938194
KX353933_SHN-12	all	1.14451	1.03077	0.621253	1.18118	0.924139	1.33289	0.863518	0.895143	0.906694	1.15136	0.968809	1.00611	1.03713	0.571039	1.45813	0.938194
KX353932_SHN-6_	all	1.12493	1.06589	0.615703	1.176	0.923775	1.35334	0.868605	0.880103	0.872246	1.14004	0.993028	1.02261	1.07561	0.561445	1.43165	0.931
KX353931_ZK-15_	all	1.12178	1.03669	0.621253	1.202	0.929443	1.31575	0.865205	0.894073	0.923485	1.13006	0.962052	0.999176	1.02609	0.601187	1.44808	0.922864
KX353930_ZKN-52	all	1.12178	1.03669	0.621253	1.202	0.929443	1.31575	0.865205	0.894073	0.923485	1.13006	0.962052	0.999176	1.02609	0.601187	1.44808	0.922864
KX574326_MA-BR_	all	1.10126	0.989133	0.6717	1.20942	0.93518	1.37214	0.895095	0.847828	0.923588	1.15836	0.950496	0.964369	1.03243	0.570357	1.39618	0.973432
KX574325_DN-BR_	all	1.10126	0.989133	0.654908	1.22416	0.93518	1.37214	0.895095	0.847828	0.923588	1.12326	0.983272	0.964369	1.03243	0.601187	1.39618	0.96079
KJ958527_Rose-B	all	1.02192	1.01412	0.753688	1.19616	0.941679	1.37284	0.792062	0.934188	1.01584	1.09809	0.993506	0.916847	1.02322	0.601681	1.37527	0.970249
JQ005058_Pch13_	all	1.09475	1.06631	0.608194	1.21798	0.924139	1.33289	0.832646	0.921161	0.962974	1.14036	0.998014	0.93405	1.0317	0.56805	1.45945	0.940774
JQ005057_Pch11_	all	1.09475	1.06631	0.608194	1.21798	0.924139	1.33289	0.832646	0.921161	0.962974	1.14036	0.998014	0.93405	1.0317	0.56805	1.45945	0.940774
JQ005056_Pch10_	all	1.0816	1.0846	0.60453	1.21064	0.960136	1.2925	0.838089	0.927182	0.957173	1.14782	0.998014	0.93405	1.02549	0.571762	1.45945	0.940774
JQ005055_Pch9_C	all	1.09475	1.06631	0.608194	1.21798	0.924139	1.33289	0.832646	0.921161	0.962974	1.14036	0.998014	0.93405	1.0317	0.56805	1.45945	0.940774
JQ005054_Pch8_C	all	1.09475	1.06631	0.608194	1.21798	0.924139	1.33289	0.832646	0.921161	0.962974	1.14036	0.998014	0.93405	1.0317	0.56805	1.45945	0.940774
JQ005053_Pch7_C	all	1.09475	1.06631	0.608194	1.21798	0.924139	1.33289	0.832646	0.921161	0.962974	1.14036	0.998014	0.93405	1.0317	0.56805	1.45945	0.940774
JQ005052_Pch6_C	all	1.09475	1.06631	0.608194	1.21798	0.924139	1.33289	0.832646	0.921161	0.962974	1.14036	0.998014	0.93405	1.0317	0.56805	1.45945	0.940774
JQ005051_Pch5_C	all	1.01759	1.10057	0.641639	1.21152	0.92306	1.34112	0.844479	0.905494	1.03	1.06009	1.00838	0.934317	1.03844	0.5832	1.40148	0.960169
JQ005050_Pch4_C	all	1.09475	1.06631	0.608194	1.21798	0.924139	1.33289	0.832646	0.921161	0.962974	1.14036	0.998014	0.93405	1.0317	0.56805	1.45945	0.940774
JQ005049_Pch3_C	all	1.02996	1.10019	0.645528	1.20435	0.92274	1.32409	0.8391	0.930226	1.00227	1.08904	1.00838	0.934317	1.04474	0.579485	1.40148	0.960169
JQ005048_Pch2_C	all	1.02996	1.10019	0.645528	1.20435	0.92274	1.32409	0.8391	0.930226	1.00227	1.08904	1.00838	0.934317	1.04474	0.579485	1.40148	0.960169
JQ005047_Pch1_C	all	1.10126	0.982792	0.611902	1.26174	0.929185	1.39172	0.864901	0.83796	0.934851	1.11202	1.0074	0.970993	1.02699	0.609425	1.42026	0.938194
JQ005046_Chr18_	all	1.08779	1.01881	0.608148	1.25399	0.983064	1.31575	0.870481	0.843366	0.878437	1.19025	0.97382	0.970993	1.04986	0.567355	1.44924	0.938194
JQ005045_Chr17_	all	1.10126	1.01853	0.577908	1.26174	0.982792	1.29893	0.900203	0.83796	0.883859	1.18262	0.97382	0.970993	1.02699	0.594189	1.44924	0.938194
JQ005044_Chr16_	all	1.08405	1.01853	0.611902	1.26174	0.982792	1.33605	0.864901	0.83796	0.917854	1.16497	0.97382	0.970993	1.02699	0.594189	1.44924	0.938194
JQ005043_Chr15_	all	1.08405	1.01853	0.615656	1.25513	0.982792	1.33605	0.870207	0.833572	0.923485	1.17212	0.968809	0.971835	1.02162	0.591079	1.4505	0.940774
JQ005042_Chr14_	all	1.08405	1.01853	0.625088	1.25366	0.982792	1.33605	0.859659	0.842393	0.912291	1.15791	0.995226	0.970214	1.03243	0.597333	1.41912	0.948148
JQ005041_Chr13_	all	1.08405	1.01853	0.625088	1.25366	0.982792	1.33605	0.859659	0.842393	0.912291	1.15791	0.962052	0.999176	1.03243	0.597333	1.44808	0.922864
JQ005040_Chr12_	all	1.08405	1.01204	0.611902	1.26841	1.01204	1.31908	0.859392	0.837028	0.917854	1.15755	0.97382	0.97613	1.01768	0.608747	1.45691	0.922864
JQ005039_Chr11_	all	1.08779	1.01228	0.611879	1.25399	0.976763	1.33605	0.870207	0.83796	0.917819	1.17212	0.968809	0.97695	1.02069	0.594189	1.45813	0.938194
JQ005038_Chr10_	all	1.08405	1.01853	0.625088	1.25366	0.982792	1.33605	0.859659	0.842393	0.912291	1.15791	0.995226	0.970214	1.03243	0.597333	1.41912	0.948148
JQ005037_Chr9_C	all	1.08779	1.01881	0.608148	1.25399	0.983064	1.31575	0.870481	0.843366	0.878437	1.19025	0.97382	0.970993	1.04986	0.567355	1.44924	0.938194
JQ005036_Chr8_C	all	1.08405	1.01853	0.625088	1.25366	0.982792	1.33605	0.859659	0.842393	0.912291	1.17545	0.962052	0.970214	1.03243	0.566701	1.44808	0.948148
JQ005035_Chr7_C	all	1.08405	1.01853	0.615656	1.25513	0.982792	1.33605	0.852447	0.863884	0.923485	1.17212	0.985806	0.95733	1.02162	0.591079	1.4505	0.940774
JQ005034_Chr6_C	all	1.08405	1.01853	0.611902	1.26174	0.982792	1.33605	0.864901	0.83796	0.917854	1.16497	0.97382	0.970993	1.02699	0.594189	1.44924	0.938194
JQ005033_Chr5_C	all	1.08405	1.01853	0.611902	1.26174	0.982792	1.33605	0.864901	0.83796	0.917854	1.16497	0.97382	0.970993	1.02699	0.594189	1.44924	0.938194
JQ005032_Chr4_C	all	1.08405	1.01853	0.625088	1.25366	0.982792	1.33605	0.859659	0.842393	0.912291	1.15791	0.995226	0.970214	1.03243	0.597333	1.41912	0.948148
JQ005031_Chr2_C	all	1.08405	1.01853	0.654908	1.23068	0.982792	1.33605	0.85448	0.846874	0.906795	1.16837	0.983272	0.969499	1.03792	0.569715	1.41807	0.958262
JQ005030_Ch1_Ca	all	1.08405	1.01853	0.611902	1.26174	0.982792	1.33605	0.864901	0.83796	0.917854	1.16497	0.97382	0.970993	1.02699	0.594189	1.44924	0.938194
JN416776_Pch12_	all	1.09383	1.04667	0.645528	1.18869	0.86927	1.36263	0.828736	0.94441	1.05323	1.04033	1.04685	0.889758	0.997909	0.624529	1.38569	0.98285
JN416773_Chr3_C	all	1.08405	1.01853	0.611902	1.26174	0.982792	1.33605	0.864901	0.83796	0.917854	1.16497	0.97382	0.970993	1.02699	0.594189	1.44924	0.938194
U57046_30/4___p	all	1.03427	1.08282	0.679554	1.19089	0.92306	1.34112	0.831582	0.931338	1.05331	1.06659	1.00349	0.905954	0.990018	0.610713	1.40277	0.987267
AF332616_Kirka_	all	1.11134	1.05264	0.611972	1.19558	0.894747	1.33605	0.863037	0.929373	0.985954	1.04284	1.04529	0.944798	1.00832	0.655132	1.40243	0.938194
AF332615_F12/1_	all	1.09475	1.05943	0.604463	1.23087	0.918177	1.35334	0.857947	0.894073	0.973857	1.07243	1.07079	0.923485	1.01366	0.616602	1.39256	0.96079
AF332613_SX/2__	all	1.05865	1.09449	0.663325	1.16649	0.917956	1.32022	0.790854	0.967756	1.01157	1.06046	0.996193	0.953093	1.02248	0.593141	1.45163	0.916821
AF332618_XII/10	all	1.10126	1.01853	0.6289	1.21772	0.964923	1.33605	0.84725	0.883666	0.934851	1.12967	0.97382	0.970993	1.01232	0.609425	1.44924	0.938194
AF332617_V/11__	all	1.11498	1.01833	0.615703	1.22529	0.929001	1.3374	0.859392	0.878038	0.940657	1.12247	0.97382	0.970993	1.01861	0.605543	1.44924	0.938194
AF332614_WWL_I/	all	1.08105	1.04244	0.599455	1.24943	0.851324	1.34865	0.87488	0.95837	0.988291	1.05715	1.0198	0.953274	1.06486	0.638913	1.44481	0.861503
AF332612_dzik__	all	1.08779	1.01881	0.654835	1.21665	0.929443	1.37214	0.847548	0.878658	0.923485	1.13006	0.995226	0.970214	1.05541	0.570357	1.41912	0.948148
AF332611_____pl	all	1.13358	0.966529	0.644988	1.24124	0.877036	1.41758	0.829271	0.930927	0.921412	1.10569	1.09097	0.929424	1.05787	0.62626	1.37961	0.893671
AY948441_RM-5_I	all	1.00979	1.04829	0.684054	1.2256	0.941684	1.37618	0.800843	0.901707	1.06779	1.01925	1.04256	0.90512	0.983327	0.637414	1.38688	0.972639
AF013287_SW6_	all	1.11134	0.971148	0.688315	1.2131	0.918177	1.35334	0.889735	0.866159	0.884977	1.15142	1.0363	0.964704	1.07996	0.614186	1.33012	0.963203
AF013286_Prune_	all	1.10814	1.01918	0.625041	1.22541	0.929774	1.37098	0.827538	0.890456	0.962902	1.13337	0.968809	0.971835	1.00916	0.598755	1.465	0.928396
AF013285_Missio	all	1.10126	1.07214	0.611902	1.20305	0.929185	1.33605	0.864901	0.883666	0.968846	1.11202	0.97382	0.970993	1.01232	0.594189	1.44924	0.950703
FJ610344___Chin	all	1.03427	1.04732	0.671317	1.21786	0.940811	1.34112	0.821502	0.910235	1.02376	1.08938	1.02996	0.904344	1.00038	0.617108	1.40027	0.970249
FJ610343_China:	all	1.03389	1.04959	0.667861	1.22393	0.925061	1.37284	0.801605	0.923188	1.04252	1.05666	1.03427	0.903627	1.01045	0.604847	1.39916	0.955022
FJ610342_China:	all	1.11876	1.0334	0.651849	1.16925	0.873043	1.4097	0.822199	0.925753	0.961477	1.04644	1.05965	0.948916	1.03006	0.606528	1.38688	0.960169
FJ610341_CHCP_C	all	1.10126	1.01853	0.608194	1.25366	0.964923	1.33605	0.894747	0.842393	0.929185	1.12282	0.995226	0.970214	1.01768	0.61265	1.41912	0.948148
AY948440_RM-2_I	all	1.04237	1.03052	0.663325	1.24634	0.923917	1.39557	0.79599	0.906428	1.0779	1.04926	1.02996	0.889758	0.97415	0.625123	1.41486	0.970249
Y07568___apple_	all	1.04616	1.03112	0.66749	1.22612	0.94223	1.35496	0.811023	0.902898	0.984548	1.08751	1.00349	0.949791	1.01472	0.622688	1.41738	0.925563
ON667997_YJ4(R-	all	1.09383	1.02717	0.588274	1.26206	0.853072	1.31232	0.828355	0.986607	1.07273	1.03985	1.08598	0.831953	0.997909	0.687635	1.41135	0.932447
ON667996_YJ4(R-	all	1.09383	1.06009	0.645528	1.17637	0.880414	1.28446	0.839361	0.992409	1.05323	1.05367	1.04685	0.880538	0.987568	0.671785	1.37133	0.962586
ON667995_YJ4(R-	all	1.09383	1.01457	0.669092	1.18696	0.911389	1.33222	0.855141	0.892087	1.04885	1.01889	1.05235	0.922999	0.972452	0.705037	1.34667	1.00514
ON060761_YJ3_Ch	all	1.08779	1.01881	0.658827	1.21025	0.929443	1.37214	0.817186	0.889367	0.962902	1.11919	0.95703	0.999977	1.02069	0.598023	1.46374	0.913175
ON304061_XJ07_C	all	1.10126	1.01853	0.611902	1.24706	0.929185	1.3546	0.864901	0.868431	0.934851	1.12967	0.97382	0.970993	1.02699	0.594189	1.44924	0.938194
OM650244_M2_Leb	all	1.00611	1.05036	0.66798	1.25262	0.943544	1.39109	0.811804	0.876621	1.0427	1.07011	1.02996	0.904344	1.01336	0.589727	1.40027	0.970249
OK625809_KK10_I	all	1.03007	1.0489	0.63803	1.24785	0.94223	1.35496	0.816029	0.898244	1.041	1.07567	1.03343	0.892221	0.995473	0.619478	1.40415	0.977116
MZ451065_13TF16	all	1.04685	1.08244	0.598213	1.24141	0.92274	1.32409	0.880173	0.895065	1.0426	1.0598	1.02079	0.905954	0.996018	0.621994	1.40277	0.962586
MZ451064_13TF13	all	1.04616	1.0489	0.671813	1.20254	0.924452	1.35496	0.832564	0.917154	1.04868	1.04975	1.06764	0.889053	0.987798	0.63252	1.35544	0.993223
MZ451063_13TF13	all	1.11498	1.01833	0.611972	1.23177	0.929001	1.3374	0.889048	0.867465	0.934957	1.11567	0.995226	0.970214	1.024	0.608747	1.41912	0.948148
MZ451062_13TF11	all	1.11498	1.01833	0.611972	1.23177	0.929001	1.3374	0.889048	0.867465	0.934957	1.11567	0.995226	0.970214	1.024	0.608747	1.41912	0.948148
MZ451061_13TF10	all	1.11132	1.03607	0.581585	1.23947	0.928891	1.32053	0.900743	0.861975	0.9408	1.10861	0.995226	0.970214	1.0304	0.604895	1.41912	0.948148
MZ451060_13TF10	all	1.11132	1.03607	0.581585	1.23947	0.928891	1.32053	0.900743	0.861975	0.9408	1.10861	0.995226	0.970214	1.0304	0.604895	1.41912	0.948148
MZ451059_13C278	all	1.06157	1.06631	0.700906	1.15846	0.870823	1.33289	0.804612	0.99297	1.05136	1.01918	0.95703	1.00527	1.01366	0.667152	1.45691	0.872296
MZ451058_13C277	all	1.04616	1.0489	0.663815	1.21533	0.924452	1.35496	0.822653	0.926911	1.0362	1.03726	1.00979	0.946032	0.998307	0.639249	1.41177	0.923426
MZ451057_13C268	all	1.01799	1.10296	0.66766	1.19869	0.94285	1.31316	0.821398	0.919742	1.03487	1.02675	0.980883	0.965354	1.00356	0.639143	1.41878	0.916046
MZ451056_13C260	all	1.06226	1.00211	0.680006	1.21203	0.930534	1.37284	0.737619	0.971516	1.0283	1.08799	1.04256	0.885907	0.972444	0.626785	1.43778	0.950245
MZ451055_13C258	all	1.13567	0.990316	0.701062	1.16756	0.880281	1.40729	0.818345	0.933282	1.01821	0.960666	0.939147	1.07598	0.977834	0.746626	1.42991	0.854124
MZ451054_13C257	all	1.13567	0.990316	0.701062	1.16756	0.880281	1.40729	0.818345	0.933282	1.01821	0.960666	0.939147	1.07598	0.977834	0.746626	1.42991	0.854124
MZ451053_13C243	all	1.08779	1.01228	0.667579	1.21485	0.923485	1.33605	0.889357	0.882363	0.901232	1.16837	0.99966	0.960136	1.08151	0.572762	1.36747	0.968538
MZ451052_13C241	all	1.13076	0.993987	0.621323	1.22996	0.837042	1.3546	0.821972	0.985453	0.973965	1.09001	0.998014	0.948955	1.05632	0.646704	1.45309	0.856047
MZ451051_13C233	all	1.04237	1.04829	0.671464	1.21925	0.941684	1.33742	0.805756	0.912501	0.990409	1.08045	1.00349	0.949791	1.02076	0.618645	1.41738	0.925563
MZ451050_13C227	all	1.09475	1.05125	0.798255	1.06272	0.888124	1.38638	0.747656	1.00218	1.02633	0.925669	0.912	1.12953	1.00449	0.71584	1.44409	0.84327
MZ451049_13C222	all	1.09458	1.04106	0.652782	1.20158	0.897465	1.38044	0.82754	0.916344	0.987542	1.085	0.96033	0.97037	1.00367	0.605719	1.4628	0.929622
MZ451048_13C221	all	1.09799	1.03804	0.621323	1.20434	0.912761	1.3682	0.825263	0.928421	0.973965	1.10035	0.980807	0.972741	1.02014	0.603474	1.46637	0.91875
MZ451047_13C214	all	1.09756	1.03619	0.608285	1.23832	0.929001	1.3374	0.901019	0.84148	0.929324	1.10895	0.99966	0.969499	1.04437	0.596686	1.4036	0.958262
MT537134_BJ-YBY	all	1.03007	1.04209	0.684178	1.21834	0.936112	1.37618	0.805756	0.901707	1.06798	1.06213	1.00349	0.910673	0.977509	0.621867	1.41007	0.972639
LC579924_PP11_C	all	1.15883	0.984219	0.734719	1.11476	0.87685	1.43253	0.851653	0.875872	0.87541	1.0776	1.00209	1.03942	1.07017	0.578406	1.34259	0.947123
LC431515___Sout	all	1.06764	1.08664	0.624754	1.20969	0.911376	1.30739	0.86927	0.934068	0.99623	1.04667	0.991288	0.973657	1.0348	0.627816	1.43098	0.904088
LC382468_Acot_A	all	1.04616	1.04209	0.613664	1.26745	0.936112	1.33742	0.837245	0.906428	1.0283	1.11026	0.991288	0.909859	0.982626	0.593867	1.46751	0.932447
KY883335_Q15R3N	all	1.10814	1.03706	0.617465	1.20924	0.929774	1.33289	0.870823	0.884364	0.917854	1.1374	0.995226	0.970214	1.04898	0.574061	1.41912	0.948148
KY883325_PCH4R3	all	1.12896	1.02469	0.585132	1.22649	0.880876	1.37404	0.894469	0.873441	0.946537	1.12247	0.95703	0.994742	1.03439	0.587314	1.45607	0.928396
KY883322_M32R3_	all	1.12493	1.01918	0.658827	1.18216	0.929774	1.33289	0.809548	0.936514	0.929116	1.13337	0.968809	1.00084	1.00916	0.614108	1.465	0.903638
KY488188_Taif_S	all	0.970267	0.965723	0.561875	1.39257	0.965723	1.18235	0.969143	0.910413	1.03596	1.02729	1.06606	0.910413	1.04105	0.880564	1.32831	0.815939
DQ983493_I-9___	all	1.10814	1.0126	0.62123	1.23837	0.90601	1.37214	0.817186	0.924903	0.97382	1.08366	1.07456	0.888715	1.01984	0.616602	1.38407	0.96079
FJ546092_PchMx.	all	1.04685	1.08244	0.633932	1.22347	0.88725	1.34274	0.859091	0.914008	1.06767	1.03442	1.02192	0.902969	1.00236	0.619666	1.39815	0.965155
FJ546091_PchMx.	all	1.19325	1.03812	0.600072	1.15347	0.859137	1.31018	0.91811	0.951614	0.915109	1.08013	1.08637	0.957114	1.00929	0.640177	1.36316	0.933831
FJ546090_PchMx.	all	1.19325	1.03812	0.600072	1.15347	0.859137	1.31018	0.91811	0.951614	0.915109	1.08013	1.08637	0.957114	1.00929	0.640177	1.36316	0.933831
EU368738_PNRSV-	all	1.08405	1.01204	0.611902	1.26841	0.923267	1.37404	0.894469	0.837028	0.968846	1.10493	0.97382	0.97613	1.03243	0.608747	1.42777	0.922864
EU368737_PNRSV-	all	1.08779	1.01881	0.625041	1.23941	0.96519	1.35334	0.870481	0.843366	0.929116	1.11919	0.97382	0.999977	1.02069	0.613357	1.42026	0.938194
EU368736_PNRSV-	all	1.12178	1.01228	0.625041	1.21665	0.905725	1.3546	0.864901	0.888342	0.979795	1.11202	0.97382	0.961561	1.01144	0.61265	1.42777	0.948148
EU368735_PNRSV-	all	1.07079	1.03004	0.615656	1.24743	0.923485	1.3546	0.875578	0.863884	0.974789	1.09001	0.980807	0.977834	1.04436	0.606234	1.43026	0.928396
EU869295___Chin	all	1.069	1.07882	0.676176	1.16209	0.88428	1.37284	0.816358	0.929323	1.02251	1.09466	0.951583	0.954737	1.00808	0.551293	1.45414	0.960169
DQ983499_Emp___	all	1.13358	0.953379	0.648828	1.24802	0.900414	1.40016	0.822857	0.923279	0.926897	1.09714	1.072	0.940066	1.03529	0.654689	1.39541	0.88998
DQ983498_143___	all	1.03007	1.0489	0.680006	1.21834	0.94223	1.35496	0.806077	0.9076	1.06147	1.06256	1.00838	0.90512	0.977509	0.625931	1.40148	0.972639
DQ983497_11___r	all	0.993506	1.08383	0.679908	1.23201	0.977219	1.33742	0.832171	0.875172	1.0779	1.04926	0.996193	0.904344	0.97415	0.625123	1.40027	0.98285
DQ983496_U9___p	all	1.10814	1.05906	0.608148	1.20924	0.917854	1.33605	0.852447	0.918974	0.979795	1.06556	1.07079	0.923485	1.00527	0.643282	1.39256	0.96079
DQ983495_Bl___p	all	1.09799	1.05305	0.621323	1.19467	0.912645	1.35334	0.827275	0.924903	0.973965	1.07905	1.03243	0.943934	1.00755	0.616602	1.43065	0.948148
DQ983494_cz2___	all	1.08062	1.04033	0.624731	1.23169	0.969797	1.27056	0.828736	0.934068	0.979308	1.12849	1.04685	0.894441	0.997082	0.627816	1.40764	0.955022
DQ983492_B56___	all	1.13076	1.01348	0.613746	1.22345	0.871235	1.38896	0.827868	0.936993	0.995263	1.07983	1.07456	0.888715	1.00755	0.624662	1.38407	0.96079
DQ983491_JW___c	all	1.10126	1.01853	0.581453	1.25513	0.929185	1.3546	0.870207	0.863884	0.940586	1.1366	0.968809	0.971835	1.02162	0.591079	1.465	0.928396
HQ833197_Nec-g_	all	1.08062	1.04695	0.641616	1.21065	0.88725	1.34274	0.834015	0.935096	1.08062	1.04695	0.996193	0.904344	0.962689	0.628507	1.41486	0.970249
HQ833196_Nec-f_	all	1.08062	1.04695	0.641616	1.21065	0.88725	1.34274	0.834015	0.935096	1.08062	1.04695	0.996193	0.904344	0.962689	0.628507	1.41486	0.970249
HQ833195_Nec-e_	all	1.08062	1.04695	0.649488	1.19811	0.88725	1.34274	0.844248	0.925406	1.09388	1.04184	0.968885	0.935178	0.952713	0.652335	1.41738	0.962586
HQ833194_Pch-a_	all	1.08062	1.04695	0.641616	1.21065	0.88725	1.34274	0.834015	0.935096	1.08062	1.04695	0.996193	0.904344	0.962689	0.628507	1.41486	0.970249
HQ833193_Chr-m_	all	1.11498	1.01833	0.611972	1.23177	0.929001	1.3374	0.889048	0.867465	0.934957	1.11567	0.995226	0.970214	1.024	0.608747	1.41912	0.948148
HQ833192_Chr-q_	all	1.11132	1.02312	0.644622	1.18838	0.84672	1.39356	0.853689	0.906139	0.9408	1.11502	0.980807	0.98298	1.11411	0.549625	1.42312	0.938194
HQ833191_Chr-p_	all	1.11132	1.02312	0.644622	1.18838	0.84672	1.39356	0.853689	0.906139	0.9408	1.11502	0.980807	0.98298	1.11411	0.549625	1.42312	0.938194
AY684271_Yunnan	all	1.00979	1.04829	0.671464	1.23342	0.941684	1.37618	0.805756	0.897035	1.07434	1.06213	1.02079	0.891342	0.978232	0.618645	1.40277	0.987267
EF565269_PchUy.	all	1.06764	1.08282	0.620968	1.21786	0.887558	1.34112	0.875078	0.910235	1.07411	1.03581	1.02996	0.904344	0.985886	0.632536	1.40027	0.970249
EF565268_PchUy.	all	1.04685	1.08244	0.624731	1.22524	0.92274	1.32409	0.869505	0.904437	1.02996	1.08244	1.02996	0.904344	1.00645	0.613178	1.40027	0.970249
EF565267_PlmUy.	all	1.07456	1.01918	0.65481	1.23186	0.929774	1.39002	0.858253	0.848842	0.92345	1.14434	0.95703	0.999977	1.05795	0.555606	1.44924	0.938194
EF565266_PchBr.	all	1.10126	1.01853	0.621323	1.23068	0.929185	1.3546	0.85448	0.877669	0.957173	1.11606	0.983272	0.969499	1.02309	0.600511	1.44701	0.932708
EF565265_PchBr.	all	1.07137	1.08701	0.609857	1.22174	0.911689	1.32409	0.824026	0.955098	1.00544	1.03442	1.07137	0.912626	1.01566	0.626294	1.4131	0.933328
EF565264_PchBr.	all	1.08062	1.08244	0.624731	1.21065	0.940485	1.28679	0.834015	0.935096	1.02996	1.04695	1.04685	0.904344	0.962689	0.659166	1.40027	0.970249
EF565263_PlmCl.	all	1.09756	1.01833	0.581497	1.26957	0.964732	1.3374	0.859392	0.862899	0.923555	1.15755	1.0074	0.9565	1.03337	0.590405	1.44924	0.938194
EF565262_PlmCl.	all	1.10126	1.01204	0.585043	1.25513	0.923267	1.3374	0.870001	0.873441	0.946392	1.13633	0.980807	0.963239	1.02162	0.602373	1.45945	0.928396
EF565261_PlmCl.	all	1.08062	1.08244	0.624731	1.21065	0.869505	1.34274	0.869505	0.935096	1.08062	1.02921	1.04685	0.889758	0.991861	0.628507	1.38569	0.98285
EF565260_PlmCl.	all	1.08779	1.03004	0.654835	1.20839	0.923485	1.3546	0.894747	0.846874	0.923485	1.10528	0.995226	1.00449	1.06102	0.600511	1.38299	0.958262
EF565259_PchCl.	all	1.08062	1.08244	0.628541	1.20435	0.869505	1.34274	0.874806	0.930226	1.08721	1.03549	1.04256	0.890521	0.986695	0.625234	1.38688	0.997578
EF565258_PchCl.	all	1.12178	1.01228	0.615656	1.23292	0.905725	1.3546	0.875578	0.87904	0.940586	1.14361	0.946392	0.977834	1.04436	0.591079	1.45945	0.928396
EF565257_PchCl.	all	1.10126	1.01204	0.585043	1.25513	0.923267	1.3374	0.870001	0.873441	0.946392	1.13633	0.980807	0.963239	1.02162	0.602373	1.45945	0.928396
EF565256_PchCl.	all	1.08779	0.976763	0.696761	1.22138	0.959003	1.33605	0.849363	0.887107	0.862656	1.19604	1.02011	0.959518	1.08733	0.575841	1.36659	0.952874
EF565255_PchCl.	all	1.08779	0.976763	0.700958	1.21485	0.959003	1.33605	0.85448	0.882363	0.867853	1.20325	0.99966	0.960136	1.08151	0.572762	1.36747	0.968538
EF565254_PchCl.	all	1.10126	1.0251	0.611902	1.24054	0.917196	1.35334	0.870481	0.884711	0.968846	1.13695	0.95703	0.965909	1.02162	0.594892	1.45607	0.928396
EF565253_NctCl.	all	1.14673	0.923376	0.664162	1.2267	0.870104	1.44196	0.817988	0.923279	0.942184	1.10883	1.04354	0.934503	1.02701	0.621115	1.41636	0.903465
EF565252_NctCl.	all	1.10126	1.01853	0.611902	1.24706	0.929185	1.3546	0.864901	0.868431	0.934851	1.12967	0.97382	0.970993	1.02699	0.594189	1.44924	0.938194
EF565251_ChrCl.	all	1.10126	0.982792	0.608194	1.26841	0.929185	1.39172	0.894747	0.827077	0.929185	1.12282	0.995226	0.970214	1.03243	0.597333	1.41912	0.948148
EF565250_ChrCl.	all	1.03007	1.08445	0.663815	1.21533	0.94223	1.33532	0.840536	0.894949	1.0362	1.09091	1.00979	0.902369	0.998307	0.591305	1.39722	0.97545
EF565249_ChrCl.	all	1.10126	1.01853	0.615656	1.24054	0.929185	1.3546	0.852447	0.87904	0.940586	1.1366	0.968809	0.971835	1.02162	0.591079	1.465	0.928396
EF565248_ChrCl.	all	1.04237	1.08383	0.667767	1.20801	0.941684	1.31803	0.835078	0.920892	1.00979	1.10159	0.993506	0.931477	1.00425	0.587466	1.41177	0.962444
EF565247_AlmCl.	all	1.13878	1.00583	0.577886	1.24597	0.899956	1.3374	0.899956	0.882684	0.968809	1.12936	0.985806	0.938143	1.01144	0.608747	1.43653	0.948148
AJ969110_Pal___	all	1.06764	1.09688	0.637751	1.19089	0.935048	1.33742	0.832171	0.912501	0.990192	1.06735	1.04685	0.923843	1.01871	0.587713	1.38576	0.987267
AJ969095_Rose_I	all	1.01799	1.10296	0.626542	1.22526	0.94285	1.31316	0.866702	0.882069	1.05523	1.06955	1.04256	0.890521	0.999925	0.598547	1.38688	0.997578
AJ619958_rose_I	all	1.01799	1.10296	0.626542	1.22526	0.94285	1.31316	0.866702	0.882069	1.05523	1.06955	1.04256	0.890521	0.999925	0.598547	1.38688	0.997578
AJ133203_ChrIt.	all	1.12178	1.02543	0.617511	1.21665	0.935478	1.31385	0.918572	0.853333	0.901232	1.18354	0.934108	1.00755	1.05541	0.574061	1.43936	0.922864
AJ133213_PlmIt.	all	1.09752	1.05734	0.659518	1.16503	0.901341	1.34112	0.790576	0.971782	1.05523	1.00619	1.04256	0.924378	0.949285	0.673977	1.43129	0.936432
AJ133212_PlmIt.	all	1.11498	1.01833	0.588676	1.24174	0.911136	1.37404	0.870001	0.868892	0.952271	1.13633	0.929185	1.00178	1.02261	0.584255	1.49541	0.91875
AJ133211_PlmAl.	all	1.09445	1.01129	0.684178	1.18822	0.924111	1.36001	0.777348	0.946043	1.01792	1.06659	1.02079	0.920259	0.973482	0.635865	1.42492	0.955022
AJ133210_ChrIt.	all	1.16182	0.899499	0.699191	1.21244	0.864225	1.44316	0.817297	0.91704	0.947792	1.14422	1.008	0.940066	0.99848	0.616918	1.42479	0.930434
AJ133209_ChrIt.	all	1.09799	1.06682	0.608285	1.20434	0.906795	1.35037	0.843294	0.922353	0.963118	1.11828	1.04529	0.920348	1.03431	0.568784	1.41704	0.96775
AJ133208_NctSp.	all	1.09475	1.01962	0.646897	1.23087	0.965955	1.35037	0.822851	0.890144	0.945465	1.14484	0.962052	0.970214	1.01366	0.577813	1.46256	0.922864
AJ133207_PchIt.	all	1.1601	0.904729	0.694982	1.22619	0.86925	1.44316	0.807682	0.922079	0.972975	1.13075	1.0313	0.919515	0.995377	0.620308	1.41576	0.940686
AJ133206_PchTu.	all	1.04616	1.04209	0.60627	1.28086	0.936112	1.33742	0.84514	0.884433	1.01591	1.09688	1.01759	0.908408	0.993025	0.600151	1.45052	0.926549
AJ133205_PchIt.	all	1.10126	1.01853	0.611902	1.24706	0.929185	1.3546	0.864901	0.868431	0.934851	1.12967	0.97382	0.970993	1.02699	0.594189	1.44924	0.938194
AJ133204_AlmIt.	all	1.11498	1.02316	0.596035	1.21252	0.952597	1.30397	0.852045	0.90234	0.911583	1.17156	0.95256	0.9849	1.02261	0.591698	1.4847	0.91875
AJ133202_AlmIt.	all	1.10814	1.02376	0.577908	1.24635	0.953156	1.33605	0.875578	0.868431	0.968846	1.09001	0.998014	0.968309	0.999977	0.639896	1.43779	0.938194
AJ133201_AprIt.	all	1.10322	1.04505	0.655848	1.18623	0.907992	1.34112	0.831582	0.929705	1.04936	1.06659	1.02079	0.889779	0.943264	0.630309	1.4327	0.98591
AJ133200_AprIt.	all	1.11498	1.01833	0.611972	1.23177	0.929001	1.3374	0.854183	0.882684	0.934957	1.15053	0.995226	0.955733	1.024	0.593529	1.44808	0.948148
AJ133199_AprIt.	all	1.11132	1.01821	0.632902	1.22453	0.911028	1.3748	0.848777	0.877097	0.975011	1.10861	0.962052	0.970214	1.0304	0.589772	1.44808	0.948148
OM677864_MUSSER	all	1.21746	0.860809	0.688024	1.18601	0.807008	1.54589	0.871118	0.84278	0.928033	1.0889	0.971531	1.04115	1.02883	0.632085	1.40266	0.929796
OM677863_MUSSER	all	1.23443	0.861528	0.679906	1.18537	0.771785	1.56685	0.835459	0.885845	0.948706	1.08973	0.976	1.01161	1.02827	0.606968	1.41626	0.913715
OM677862_MUSSER	all	1.08405	1.02328	0.654908	1.22892	0.899781	1.35671	0.929752	0.845145	0.923588	1.13636	0.99966	0.965298	1.09404	0.568552	1.34557	0.97898
OM677861_MUSSER	all	1.08405	1.04309	0.6289	1.21135	0.93518	1.35334	0.817186	0.915218	0.934851	1.13695	1.0074	0.951492	1.05081	0.564385	1.44165	0.940774
OM677860_MUSSER	all	1.10814	0.959305	0.700906	1.21567	0.959305	1.35334	0.847548	0.883332	0.867789	1.18304	1.01181	0.960817	1.0692	0.604385	1.36844	0.958262
OM677859_MUSSER	all	1.08779	1.03669	0.615656	1.2265	0.929443	1.35334	0.863243	0.880103	0.940586	1.13301	0.980807	0.972741	1.03892	0.591794	1.45185	0.931
OM677858_MUSSER	all	1.23443	0.861528	0.679906	1.18537	0.771785	1.56685	0.835459	0.885845	0.948706	1.08973	0.976	1.01161	1.02827	0.606968	1.41626	0.913715
OM677857_MUSSER	all	1.14484	0.964465	0.829896	1.07073	0.910884	1.46286	0.741517	0.943911	0.965697	1.05931	0.999344	1.00043	0.982725	0.617832	1.3629	0.986576
OM677856_MUSSER	all	1.21746	0.860809	0.688024	1.18601	0.807008	1.54589	0.871118	0.84278	0.928033	1.0889	0.971531	1.04115	1.02883	0.632085	1.40266	0.929796
OM677855_MUSSER	all	1.21746	0.860809	0.688024	1.18601	0.807008	1.54589	0.871118	0.84278	0.928033	1.0889	0.971531	1.04115	1.02883	0.632085	1.40266	0.929796
OM677854_MUSSER	all	1.11498	0.995276	0.636688	1.20624	0.922893	1.35334	0.875821	0.875543	0.946428	1.12606	0.917819	1.03354	1.01731	0.634014	1.44982	0.909254
OM677853_MUSSER	all	1.11498	0.995276	0.61948	1.23531	0.922893	1.35334	0.875821	0.875543	0.946428	1.12606	0.934816	1.00483	1.01731	0.634014	1.44982	0.909254
OM677852_MUSSER	all	1.10814	0.959305	0.70518	1.20924	0.959305	1.35334	0.817186	0.894073	0.87308	1.19025	1.0074	0.961561	1.06354	0.601187	1.38407	0.948148
OM677851_MUSSER	all	1.10126	0.976532	0.6717	1.22235	0.958777	1.31908	0.883692	0.876743	0.856418	1.21291	0.99966	0.960136	1.08819	0.569114	1.36747	0.968538
OM677850_MUSSER	all	1.07079	1.02348	0.667579	1.22138	0.899956	1.37404	0.901019	0.850528	0.9513	1.10895	0.99966	0.965298	1.08733	0.572173	1.34557	0.97898
OM677849_MUSSER	all	1.12178	0.976763	0.663582	1.22138	0.923485	1.33605	0.884031	0.887107	0.846067	1.21338	1.02011	0.959518	1.11712	0.560278	1.36659	0.952874
OM677848_MUSSER	all	1.08405	1.02328	0.658877	1.22235	0.899781	1.35671	0.900743	0.871194	0.929185	1.14325	1.01181	0.936684	1.08819	0.565512	1.34648	0.981452
OP357944_DSMZ_P	all	1.11498	1.01833	0.615703	1.22529	0.929001	1.3374	0.859392	0.878038	0.940657	1.12247	0.97382	0.970993	1.01861	0.605543	1.44924	0.938194
AF170171_Valtic	all	1.09475	1.06631	0.560974	1.2544	0.924139	1.33289	0.874245	0.885818	0.968955	1.11102	1.09756	0.876522	1.02633	0.595636	1.38783	0.98
AF170170_Na_hrb	all	1.11134	1.06631	0.608194	1.18932	0.906367	1.37098	0.832646	0.921161	0.979868	1.03176	1.08405	0.93405	1.00304	0.644813	1.38648	0.953153
AF170169_Nahnut	all	1.09475	1.03077	0.621253	1.22439	0.906367	1.37098	0.827538	0.92601	1.00744	1.0794	1.0368	0.918624	1.00832	0.61734	1.41439	0.950703
AF170168_sss_Cz	all	1.09475	1.05943	0.604463	1.23087	0.918177	1.35334	0.857947	0.894073	0.973857	1.07243	1.07079	0.923485	1.01366	0.616602	1.39256	0.96079
AF170167_UH1_Cz	all	1.11134	1.05264	0.608194	1.20191	0.912291	1.33605	0.857709	0.918974	0.962974	1.09001	1.04964	0.929185	1.01366	0.61265	1.40115	0.96079
AF170166_PS_7/5	all	1.11498	1.01833	0.636688	1.20418	0.929001	1.3374	0.864664	0.873441	0.929221	1.11171	0.985806	1.00084	1.02796	0.632492	1.40698	0.940774
AF170165_4/8_Cz	all	1.10126	1.01853	0.611902	1.24706	0.929185	1.3546	0.864901	0.868431	0.934851	1.12967	0.97382	0.970993	1.02699	0.594189	1.44924	0.938194
AF170164_7/20_C	all	1.10126	1.01853	0.608194	1.25366	0.929185	1.3546	0.894747	0.842393	0.929185	1.12282	0.995226	0.970214	1.03243	0.597333	1.41912	0.948148
AF170163_UN_Cze	all	1.10126	1.01853	0.611902	1.24706	0.929185	1.3546	0.864901	0.868431	0.934851	1.12967	0.97382	0.970993	1.02699	0.594189	1.44924	0.938194
AF170162_PS_7/1	all	1.08779	1.01228	0.615656	1.24743	0.959003	1.3546	0.857709	0.863884	0.940586	1.14361	0.946392	0.977834	1.01535	0.591079	1.47405	0.928396
AF170161_PS_7/1	all	1.08779	1.01881	0.615656	1.24093	0.96519	1.35334	0.827275	0.880103	0.940586	1.15099	0.946392	0.972741	1.01006	0.591794	1.49541	0.91875
AF170160_6/54_C	all	1.08779	1.01881	0.611879	1.24743	0.96519	1.35334	0.857947	0.869457	0.934816	1.14393	0.968809	0.971835	1.01535	0.594892	1.465	0.928396
AF170159_PS_14/	all	1.02192	1.04776	0.675484	1.22655	0.941211	1.35848	0.800558	0.906614	1.03011	1.07348	1.00349	0.935178	1.01261	0.614654	1.41738	0.950245
AF170158_PS_12/	all	1.02192	1.04776	0.675484	1.22655	0.941211	1.35848	0.800558	0.906614	0.996339	1.07348	1.00349	0.949791	1.02688	0.614654	1.41738	0.925563
AF170157_21/1_C	all	1.06764	1.04732	0.683748	1.18475	0.940811	1.30334	0.782147	0.972105	0.957248	1.12775	0.980883	0.950727	1.02774	0.607565	1.44803	0.916046
AF170156_1/13_C	all	1.02192	1.04776	0.675484	1.22655	0.941211	1.35848	0.800558	0.906614	0.996339	1.07348	1.00349	0.949791	1.02688	0.614654	1.41738	0.925563
KU179193_SD-PNR	all	1.10126	1.01853	0.615656	1.24054	0.929185	1.3546	0.870207	0.863884	0.940586	1.1366	0.968809	0.971835	1.02162	0.591079	1.4505	0.940774
FR773524_SK25_I	all	1.12896	1.01821	0.623352	1.21171	0.911028	1.35671	0.841657	0.912805	0.986974	1.10467	0.968809	0.971835	0.990057	0.628489	1.465	0.928396
KJ599819_FA51_M	all	1.09475	1.03751	0.600777	1.2388	0.965955	1.33108	0.881859	0.85439	0.95123	1.13382	0.97382	0.970993	1.00832	0.60584	1.44924	0.938194
KJ599818_FA50-e	all	1.09475	1.03751	0.600777	1.2388	0.965955	1.33108	0.881859	0.85439	0.95123	1.13382	0.97382	0.970993	1.00832	0.60584	1.44924	0.938194
KJ599817_FA15_M	all	1.0816	1.03804	0.597158	1.25997	0.966453	1.34865	0.887661	0.844375	0.962088	1.10505	0.97382	0.970993	1.00225	0.609826	1.44924	0.938194
KJ599816_FA48-e	all	1.09475	1.03751	0.600777	1.2388	0.965955	1.33108	0.881859	0.85439	0.95123	1.13382	0.97382	0.970993	1.00832	0.60584	1.44924	0.938194
KJ573395_Irania	all	1.14982	1.00552	0.581497	1.23832	0.899675	1.33969	0.900536	0.876217	0.974863	1.09103	1.02419	0.937382	0.999608	0.649609	1.39143	0.958262
KF420289_162/12	all	1.0816	1.02014	0.659487	1.22345	0.966453	1.3682	0.774247	0.911719	0.989231	1.09835	0.962052	0.970214	0.993157	0.613053	1.49152	0.910222
KF420288_152/12	all	1.10126	1.01853	0.611902	1.24706	0.929185	1.3546	0.864901	0.868431	0.934851	1.12967	0.97382	0.970993	1.02699	0.594189	1.44924	0.938194
KF420287_149/12	all	1.0816	1.03126	0.659487	1.20102	0.960136	1.38896	0.804963	0.894879	0.956257	1.09117	0.995226	0.975375	1.01291	0.580886	1.45578	0.932708
KF420286_143/12	all	1.18756	0.90923	0.723037	1.15495	0.855745	1.42385	0.771141	0.988293	0.943092	1.12981	1.01192	0.958469	1.01058	0.64239	1.40866	0.920348
KF420285_137/12	all	1.06868	1.03183	0.696761	1.18126	0.960666	1.3682	0.8202	0.891284	0.962194	1.11183	0.917819	1.02069	1.02471	0.578553	1.47272	0.913175
KF420284_134/12	all	1.0816	1.02014	0.68829	1.20102	0.966453	1.3682	0.805377	0.900766	0.950496	1.12753	0.950496	0.998439	1.01291	0.584708	1.46148	0.919931
KF420283_132/12	all	1.14673	0.970048	0.656486	1.20585	0.846588	1.42254	0.840462	0.945222	0.984729	1.04144	1.0363	0.969947	1.02143	0.663314	1.39614	0.893671
KF420282_131/12	all	1.10126	1.01853	0.615656	1.24054	0.929185	1.3546	0.870207	0.863884	0.940586	1.11884	0.968809	1.00084	1.02162	0.606234	1.4505	0.928396
KF420281_130/12	all	1.14673	0.970048	0.656486	1.20585	0.846588	1.42254	0.840462	0.945222	0.984729	1.04144	1.0363	0.969947	1.02143	0.663314	1.39614	0.893671
KF420280_126/12	all	1.0816	1.02014	0.659487	1.22345	0.966453	1.3682	0.774247	0.911719	0.989231	1.09835	0.962052	0.970214	0.993157	0.613053	1.49152	0.910222
DQ300178_Beijin	all	1.12178	1.02543	0.632758	1.19144	0.881508	1.39002	0.886949	0.866035	0.974789	1.08606	0.929185	1.03992	1.03354	0.607744	1.44433	0.921377
DQ003584_I-23_P	all	1.03007	1.0489	0.684178	1.21203	0.94223	1.35496	0.811023	0.902898	1.03461	1.06908	1.00349	0.935178	1.00063	0.622688	1.40277	0.962586
FN548100_JK1_In	all	1.12178	1.03669	0.625041	1.19567	0.929443	1.31575	0.870481	0.889367	0.912223	1.13695	0.97382	0.999977	1.04986	0.598023	1.42026	0.938194
AM408909___Indi	all	1.12493	0.929774	0.709001	1.20744	0.965534	1.37098	0.860394	0.846779	0.840908	1.22913	0.987724	0.968847	1.07492	0.564519	1.35928	0.981452
AM419814___Indi	all	1.12493	0.929774	0.709001	1.20744	0.965534	1.37098	0.860394	0.846779	0.840908	1.22913	0.987724	0.968847	1.07492	0.564519	1.35928	0.981452
AM931161___Indi	all	1.069	0.985677	0.696344	1.22447	0.949834	1.38927	0.812293	0.882465	0.987836	1.12613	1.03427	0.898896	0.999282	0.609703	1.37734	0.98285
AM920668___Indi	all	1.15288	0.904571	0.692765	1.21772	1.01533	1.36658	0.867104	0.802746	0.808226	1.23872	0.964484	1.01258	1.02699	0.582384	1.37824	0.963212
AM408910___Indi	all	1.13878	0.935478	0.71335	1.17892	0.971458	1.37098	0.860394	0.842275	0.812888	1.22913	0.987724	0.992461	1.07576	0.561516	1.35205	0.983815
S78312	all	1.11498	1.01833	0.61948	1.21887	0.929001	1.3374	0.847018	0.90356	0.946428	1.12936	0.968809	0.971835	1.01328	0.602373	1.465	0.928396

## Sheet: Dinucleotide-1-2
title	frame	UU	UC	UA	UG	CU	CC	CA	CG	AU	AC	AA	AG	GU	GC	GA	GG
MW296233_EM80_B	01:02:00	1.23061	0.480333	0.218343	0.507018	0.640444	1.73957	1.16254	0.758211	0.974146	1.40243	1.79442	0.78887	1.70414	0.835579	1.24174	0.77175
MW186680_PN11_B	01:02:00	1.20711	0.476887	0.29673	0.501057	0.547537	1.80261	1.19398	0.549861	1.02207	1.28444	1.87419	0.777137	1.64633	0.832647	1.42231	0.73855
MT009391_PV8_Bu	01:02:00	1.26062	0.476746	0.223769	0.510505	0.635661	1.67288	1.22768	0.603823	0.929504	1.39259	1.83985	0.794654	1.71586	0.875543	1.30971	0.763773
MT009388_PN5_Bu	01:02:00	1.24548	0.483226	0.218303	0.510072	0.644302	1.73957	1.15537	0.696316	0.973965	1.39378	1.77233	0.784	1.71441	0.758211	1.36474	0.77175
MT009387_PN2_Bu	01:02:00	1.25114	0.476229	0.300273	0.512811	0.546781	1.64113	1.16411	0.619666	1.101	1.32286	1.61814	0.908408	1.62634	0.821058	1.42122	0.746386
MN734265_Hr2_Bu	01:02:00	1.36811	0.470559	0.296698	0.512126	0.540272	1.64113	1.16411	0.626294	1.02196	1.32286	1.70154	0.85889	1.55101	0.829839	1.43642	0.762437
MN635762_Vl4_Bu	01:02:00	1.28759	0.473811	0.294942	0.448515	0.544005	1.68375	1.17914	0.631001	1.01591	1.33993	1.70154	0.854322	1.79406	0.694101	1.42878	0.754348
MN635761_KM1_Bu	01:02:00	1.30296	0.473576	0.296698	0.451184	0.543735	1.66224	1.17158	0.626956	1.08789	1.33134	1.61814	0.91324	1.67375	0.768021	1.42878	0.754348
MN635760_Vl13_B	01:02:00	1.24548	0.480068	0.219658	0.510072	0.640091	1.7169	1.22828	0.614902	1.0645	1.30161	1.70731	0.847304	1.64357	0.830118	1.37322	0.77175
MN635759_St6_Bu	01:02:00	1.27604	0.482767	0.219609	0.518996	0.64369	1.69468	1.13337	0.690871	0.979795	1.36724	1.75065	0.78327	1.80207	0.690871	1.36347	0.779852
MN635758_Kost76	01:02:00	1.32404	0.482366	0.222337	0.531449	0.643155	1.63053	1.17509	0.605543	0.991966	1.33293	1.72937	0.782591	1.6534	0.878038	1.36229	0.788083
MN635757_EM75_B	01:02:00	1.24548	0.483226	0.219658	0.507429	0.644302	1.73957	1.16254	0.692708	0.980015	1.40243	1.79442	0.784782	1.70553	0.754282	1.3661	0.763773
MN635756_Ber56_	01:02:00	1.35973	0.482595	0.220956	0.52218	0.554091	1.67288	1.19755	0.610146	0.985806	1.35842	1.75065	0.78327	1.68258	0.823697	1.36347	0.779852
MF198443_Pch8_C	01:02:00	1.30774	0.482462	0.220965	0.528168	0.643282	1.6515	1.18262	0.609425	0.985843	1.34148	1.72937	0.782591	1.70188	0.822724	1.36229	0.788083
MH730942_P.cera	01:02:00	1.2362	0.479485	0.298475	0.507058	0.621555	1.60722	1.17914	0.624359	1.02808	1.33993	1.76827	0.845329	1.66605	0.764839	1.41374	0.73855
MH730941_Che2_C	01:02:00	1.25114	0.479281	0.300273	0.510112	0.550286	1.66224	1.17158	0.620356	1.03427	1.33134	1.76827	0.845329	1.67608	0.759936	1.41374	0.73855
MH730940_Che1_C	01:02:00	1.25114	0.479281	0.300273	0.510112	0.550286	1.66224	1.17158	0.620356	1.03427	1.33134	1.76827	0.845329	1.67608	0.759936	1.41374	0.73855
MH730939_Pea4_C	01:02:00	1.30774	0.482462	0.220965	0.528168	0.643282	1.6515	1.18262	0.609425	0.985843	1.34148	1.72937	0.782591	1.70188	0.822724	1.36229	0.788083
MH730938_Pea1_C	01:02:00	1.30774	0.482462	0.220965	0.528168	0.643282	1.6515	1.18262	0.609425	0.985843	1.34148	1.72937	0.782591	1.70188	0.822724	1.36229	0.788083
KF135212_ChrYT1	01:02:00	1.17904	0.477511	0.296858	0.490038	0.548253	1.75087	1.22454	0.630049	1.08848	1.31731	1.76475	0.778478	1.66613	0.77181	1.4982	0.723244
KF135211_ChrYT1	01:02:00	1.19295	0.48032	0.294984	0.495502	0.551478	1.75087	1.20969	0.633348	1.08161	1.30134	1.78977	0.773068	1.68471	0.775851	1.41486	0.730837
KF135210_ChrYT1	01:02:00	1.20711	0.480004	0.29673	0.498434	0.551116	1.72806	1.20179	0.629209	1.08801	1.29283	1.78977	0.773068	1.69467	0.77078	1.41486	0.730837
KF135209_ChrYT8	01:02:00	1.19295	0.48032	0.293207	0.49811	0.551478	1.75087	1.20241	0.636681	1.00994	1.2935	1.85168	0.772456	1.69357	0.779935	1.41374	0.73855
KF135208_ChrYT6	01:02:00	1.17904	0.480673	0.293259	0.492604	0.623095	1.6935	1.21771	0.637542	1.07528	1.30996	1.78977	0.773068	1.67485	0.780989	1.41486	0.730837
KF135207_ChrYT5	01:02:00	1.19295	0.48032	0.296783	0.492921	0.551478	1.75087	1.21707	0.630049	1.0882	1.30927	1.7433	0.846725	1.67593	0.77181	1.35768	0.773123
KF135206_ChrYT2	01:02:00	1.19295	0.48032	0.293207	0.49811	0.551478	1.75087	1.20241	0.636681	1.07509	1.2935	1.76827	0.772456	1.69357	0.779935	1.41374	0.73855
KF135205_FchrYT	01:02:00	1.3432	0.485923	0.219609	0.516293	0.557911	1.63974	1.21321	0.691765	0.979795	1.37617	1.75065	0.77919	1.66361	0.830118	1.35637	0.77175
KF135204_AprSX3	01:02:00	1.23061	0.480333	0.215664	0.512355	0.711604	1.66139	1.22119	0.625463	0.962194	1.38523	1.75065	0.787392	1.72208	0.844375	1.29774	0.788083
KF135203_FchrYT	01:02:00	1.23061	0.483514	0.215664	0.509673	0.644685	1.76268	1.15588	0.704597	1.04514	1.3944	1.75065	0.78327	1.71307	0.704597	1.36347	0.779852
KF135202_FchrYT	01:02:00	1.24548	0.483226	0.221031	0.504814	0.644302	1.73957	1.07697	0.750394	0.98614	1.4112	1.81692	0.785616	1.69674	0.750394	1.36755	0.75592
KF135201_PchHN9	01:02:00	1.26635	0.479115	0.302092	0.513204	0.550095	1.64113	1.16411	0.616405	1.10767	1.2523	1.76827	0.845329	1.62759	0.816737	1.41374	0.73855
KF135200_PchHN2	01:02:00	1.2362	0.479485	0.300284	0.504403	0.55052	1.68375	1.18628	0.62109	1.10104	1.27615	1.78977	0.845999	1.59968	0.822944	1.41486	0.730837
KF135199_PchHN1	01:02:00	1.26635	0.479115	0.303923	0.510517	0.550095	1.64113	1.17117	0.613178	1.11439	1.25989	1.78977	0.845999	1.61907	0.81246	1.41486	0.730837
KF135198_PchGCS	01:02:00	1.22152	0.476631	0.298496	0.504039	0.617855	1.68375	1.18628	0.624359	1.02815	1.27615	1.72223	0.909104	1.59853	0.827275	1.42231	0.73855
KF135197_PchGCS	01:02:00	1.23061	0.483514	0.215664	0.509673	0.644685	1.76268	1.15588	0.704597	1.04514	1.3944	1.75065	0.78327	1.71307	0.704597	1.36347	0.779852
KF135196_PchGCS	01:02:00	1.23061	0.483514	0.215664	0.509673	0.644685	1.76268	1.15588	0.704597	1.04514	1.3944	1.75065	0.78327	1.71307	0.704597	1.36347	0.779852
KF135195_FchrYT	01:02:00	1.216	0.480636	0.215704	0.506639	0.640848	1.76268	1.16302	0.704597	1.04533	1.40301	1.77233	0.788105	1.70287	0.704597	1.37189	0.779852
JX569828_417/11	01:02:00	1.29175	0.482595	0.220956	0.52218	0.64346	1.67288	1.19755	0.610146	0.985806	1.35842	1.75065	0.78327	1.68258	0.823697	1.36347	0.779852
JX569827_412/11	01:02:00	1.30774	0.482462	0.220965	0.528168	0.643282	1.6515	1.18262	0.609425	0.985843	1.34148	1.72937	0.782591	1.70188	0.822724	1.36229	0.788083
JX569826_373/11	01:02:00	1.22116	0.478974	0.203163	0.513683	0.549933	1.83487	1.05341	0.596982	0.984558	1.28951	1.792	0.847304	1.78362	0.812559	1.37322	0.773626
JX569825_368/11	01:02:00	1.28252	0.479445	0.200793	0.513504	0.479445	1.85992	1.0543	0.604328	0.973075	1.2906	1.77086	0.919901	1.783	0.822557	1.37255	0.728166
FJ231738_ChrT22	01:02:00	1.29175	0.482595	0.220956	0.52218	0.64346	1.67288	1.12606	0.686414	0.985806	1.35842	1.75065	0.78327	1.68258	0.823697	1.36347	0.779852
FJ231737_ChrT21	01:02:00	1.17371	0.469097	0.215918	0.50037	0.625463	1.73957	1.25191	0.625463	1.04637	1.32665	1.83985	0.807201	1.6818	0.766192	1.40513	0.788083
FJ231736_ChrT13	01:02:00	1.30774	0.482462	0.22232	0.525403	0.643282	1.6515	1.18987	0.606234	0.991891	1.34971	1.75065	0.78327	1.69297	0.818416	1.36347	0.779852
FJ231735_ChrT77	01:02:00	1.30774	0.482462	0.22232	0.525403	0.643282	1.6515	1.18987	0.606234	0.991891	1.34971	1.75065	0.78327	1.69297	0.818416	1.36347	0.779852
FJ231734_ChrT54	01:02:00	1.29175	0.482595	0.219609	0.524928	0.64346	1.67288	1.19025	0.613357	0.979795	1.35013	1.72937	0.782591	1.69144	0.828032	1.36229	0.788083
FJ231733_ChrT50	01:02:00	1.29175	0.479502	0.220956	0.524928	0.639336	1.6515	1.18987	0.609425	0.985806	1.34971	1.75065	0.787392	1.69144	0.822724	1.37065	0.788083
FJ231732_ChrT43	01:02:00	1.29175	0.476448	0.220956	0.527706	0.635263	1.63053	1.1823	0.608747	0.985806	1.34111	1.75065	0.791558	1.70038	0.821809	1.3779	0.796444
FJ231731_ChrT42	01:02:00	1.30774	0.482462	0.22232	0.525403	0.643282	1.6515	1.18987	0.606234	0.991891	1.34971	1.75065	0.78327	1.69297	0.818416	1.36347	0.779852
FJ231730_ChrT2_	01:02:00	1.30774	0.482462	0.22232	0.525403	0.643282	1.6515	1.18987	0.606234	0.991891	1.34971	1.75065	0.78327	1.69297	0.818416	1.36347	0.779852
HQ833200_Fpch-j	01:02:00	1.22116	0.482233	0.200773	0.51649	0.553674	1.85992	1.04809	0.604328	0.972975	1.28301	1.75008	0.91449	1.85075	0.75541	1.36448	0.728166
HQ833199_Pch-b_	01:02:00	1.22116	0.478974	0.201961	0.51649	0.549933	1.83487	1.04717	0.600245	1.04087	1.28188	1.77086	0.919901	1.73598	0.817	1.37255	0.728166
HQ833198_Fchr-r	01:02:00	1.20711	0.544005	0.293176	0.509095	0.544005	1.60722	1.17207	0.634375	0.944679	1.3319	1.82957	0.853747	1.73092	0.840547	1.29534	0.762437
AY037791_KU_Slo	01:02:00	1.29175	0.482595	0.218278	0.527706	0.64346	1.67288	1.18304	0.616602	1.12497	1.25366	1.70847	0.781964	1.64175	0.832413	1.3612	0.796444
AY037790_NT_Slo	01:02:00	1.27604	0.479653	0.219609	0.521727	0.639537	1.67288	1.19755	0.613357	0.979795	1.35842	1.75065	0.787392	1.68112	0.828032	1.37065	0.788083
AY037789_YUG_Sl	01:02:00	1.30774	0.482462	0.220965	0.528168	0.643282	1.6515	1.18262	0.609425	0.985843	1.34148	1.64542	0.913023	1.64319	0.883666	1.36229	0.725537
AY037788_GG_Slo	01:02:00	1.26062	0.476746	0.216947	0.524082	0.635661	1.67288	1.19025	0.619882	1.05136	1.26131	1.72937	0.790916	1.68871	0.898829	1.30355	0.80494
ON088602_PNRSV-	01:02:00	1.26062	0.476746	0.219626	0.518565	0.635661	1.67288	1.20494	0.613357	1.06434	1.27688	1.77233	0.792253	1.67093	0.889367	1.30575	0.788083
MF069046_Cigany	01:02:00	1.29175	0.482595	0.220956	0.5802	0.64346	1.67288	1.12606	0.610146	0.985806	1.35842	1.75065	0.78327	1.68258	0.823697	1.36347	0.779852
MF069040_Rannaj	01:02:00	1.2362	0.479485	0.305844	0.496603	0.55052	1.68375	1.20825	0.611485	1.05346	1.29978	1.62897	1.03849	1.6317	0.810218	1.41878	0.708409
JF333586_DJ1-1_	01:02:00	1.29175	0.479502	0.223701	0.51946	0.639336	1.6515	1.27658	0.603077	0.998052	1.36647	1.79442	0.78887	1.67382	0.814154	1.30017	0.77175
AY007217	01:02:00	1.24306	0.471632	0.295132	0.492318	0.541503	1.72806	1.21653	0.63252	1.08215	1.3087	1.67825	0.920259	1.56135	0.838089	1.43976	0.73855
KC965105_HSY4-1	01:02:00	1.17904	0.480673	0.291493	0.495197	0.551884	1.77414	1.21037	0.640898	1.00403	1.30207	1.85168	0.772456	1.68367	0.7851	1.41374	0.73855
KT444703_ChrYL_	01:02:00	1.14273	0.476887	0.298539	0.498434	0.618187	1.70569	1.20126	0.687635	1.09464	1.29227	1.81166	0.719082	1.69467	0.765775	1.42349	0.730837
KX650619_SCh-Ta	01:02:00	1.25114	0.476229	0.303934	0.507441	0.546781	1.64113	1.17831	0.613178	1.04689	1.33899	1.81166	0.777782	1.66731	0.81246	1.36479	0.78124
L38823_____peac	01:02:00	1.25006	0.478148	0.203135	0.525437	0.548984	1.78627	1.02713	0.595495	0.984422	1.18651	1.75008	0.977897	1.76605	0.959409	1.299	0.736189
OM362557_MUSSER	01:02:00	1.12493	0.485923	0.210566	0.535828	0.809871	1.7169	1.00699	0.574352	1.02044	1.16325	1.67195	1.01947	1.80098	0.925344	1.27793	0.712507
OM362556_MUSSER	01:02:00	1.14965	0.483514	0.205575	0.531953	0.716317	1.76268	1.01436	0.588319	1.0595	1.24172	1.59068	1.02459	1.78795	0.800768	1.3565	0.728166
OM362555_MUSSER	01:02:00	1.12493	0.485923	0.209335	0.53874	0.809871	1.7169	1.0011	0.577473	1.01447	1.15645	1.65246	1.01902	1.81077	0.930373	1.27736	0.720272
OM362554_MUSSER	01:02:00	0.987955	0.54791	0.196177	0.516096	0.795353	1.88548	1.0491	0.618608	1.01107	1.21189	1.65246	0.98298	1.73466	0.841995	1.37911	0.75264
OM362553_MUSSER	01:02:00	1.22748	0.488434	0.221256	0.553732	0.814056	1.58977	0.974726	0.546767	1.07224	1.1932	1.62855	1.01454	1.86116	0.820151	1.34319	0.697347
OM362552_MUSSER	01:02:00	1.09799	0.486427	0.210506	0.523711	0.810711	1.76268	0.961272	0.639705	1.02014	1.26389	1.648	1.02058	1.76025	0.863602	1.35119	0.697347
OM362551_WCT15_	01:02:00	1.05935	0.548576	0.205546	0.525658	0.79632	1.76268	1.02637	0.588319	1.1226	1.25642	1.62855	1.03671	1.69379	0.735399	1.37255	0.728166
OM362550_WCT9_U	01:02:00	1.072	0.480636	0.204351	0.531692	0.80106	1.76268	1.01436	0.591552	1.05319	1.32917	1.59068	1.03022	1.71323	0.805168	1.36395	0.736189
OM362549_28CLSH	01:02:00	1.23548	0.549437	0.201947	0.522364	0.549437	1.72896	1.03403	0.599492	1.0408	1.26579	1.67195	0.977897	1.75572	0.815975	1.37197	0.736189
OM362548_003WCM	01:02:00	1.28	0.477474	0.205553	0.531692	0.548211	1.73957	1.01362	0.58766	0.996141	1.24081	1.67195	0.977897	1.78708	0.88149	1.37197	0.736189
OM362547_WCA3_U	01:02:00	1.14965	0.477193	0.206784	0.534876	0.706953	1.7169	1.00699	0.583819	1.06573	1.2327	1.67195	0.977897	1.72349	0.875729	1.37197	0.736189
OM362546_WCA1_U	01:02:00	1.05901	0.479955	0.197304	0.516194	0.799924	1.80074	1.0491	0.61519	1.01688	1.28425	1.72967	0.919188	1.66329	0.922786	1.37149	0.744347
OM362545_WCGA2_	01:02:00	1.23548	0.481775	0.200766	0.522364	0.553149	1.83487	1.03492	0.603543	1.09649	1.26689	1.65246	0.972178	1.68317	0.821489	1.36395	0.736189
OM362544_WCGA1_	01:02:00	1.23548	0.481775	0.203142	0.516686	0.553149	1.83487	1.04717	0.596982	1.04696	1.28188	1.6918	0.972991	1.73664	0.812559	1.36509	0.720272
MW207218_PN15_B	01:02:00	1.29175	0.479502	0.219609	0.527706	0.639336	1.6515	1.18262	0.61265	1.06426	1.34148	1.72937	0.786732	1.70038	0.827077	1.29665	0.796444
MN722634_Rad_Bu	01:02:00	1.30774	0.482462	0.22232	0.525403	0.643282	1.6515	1.18987	0.606234	0.991891	1.34971	1.75065	0.78327	1.69297	0.818416	1.36347	0.779852
MN722633_Nef4_B	01:02:00	1.2362	0.476411	0.298475	0.509741	0.546991	1.66224	1.17158	0.623639	1.09441	1.33134	1.70154	0.849801	1.61661	0.826321	1.42122	0.746386
MN656197_YJ5_Ch	01:02:00	1.25114	0.482373	0.303934	0.502183	0.553836	1.68375	1.19351	0.614654	1.04689	1.19351	1.89712	0.842338	1.65003	0.814416	1.40874	0.715769
MN656194_YJ4_Ch	01:02:00	1.2362	0.479485	0.303968	0.499176	0.55052	1.68375	1.20084	0.614654	1.11455	1.20084	1.83396	0.847505	1.64015	0.814416	1.41738	0.715769
NC004364_30/4__	01:02:00	1.25114	0.479281	0.305799	0.502183	0.550286	1.66224	1.19314	0.610713	1.05331	1.28353	1.76475	0.905954	1.65003	0.809195	1.41738	0.715769
MH282500_217169	01:02:00	1.14965	0.555145	0.291459	0.520575	0.805856	1.58444	0.877488	0.783639	0.939147	1.27146	1.81353	0.838704	1.48942	1.00754	1.48942	0.697347
MH282499_217169	01:02:00	1.216	0.55552	0.289725	0.517476	0.7168	1.60563	0.883338	0.788863	0.933557	1.27994	1.81353	0.838704	1.48056	1.01425	1.48942	0.697347
MF145112_SDChr1	01:02:00	1.28759	0.476887	0.293176	0.506387	0.547537	1.70569	1.17969	0.635098	1.00983	1.26906	1.82957	0.849206	1.60597	0.841505	1.36166	0.754348
MF145111_SDChr1	01:02:00	1.27248	0.477181	0.296783	0.495502	0.547874	1.72806	1.20912	0.629209	1.02225	1.30072	1.7433	0.909859	1.62808	0.833701	1.36479	0.730837
MF145110_SDChr9	01:02:00	1.2362	0.476411	0.300284	0.507058	0.546991	1.66224	1.17868	0.620356	1.03431	1.33941	1.78977	0.850452	1.66605	0.821972	1.36366	0.73855
MF145109_SDChr9	01:02:00	1.25114	0.476229	0.302092	0.510112	0.546781	1.64113	1.17117	0.616405	1.04054	1.33087	1.78977	0.850452	1.67608	0.816737	1.36366	0.73855
MF145108_SDChr9	01:02:00	1.2362	0.476411	0.302115	0.504403	0.546991	1.66224	1.18586	0.617108	1.04062	1.34757	1.81166	0.851158	1.65732	0.817669	1.36479	0.730837
MF145107_SDChr9	01:02:00	1.2362	0.476411	0.300284	0.507058	0.546991	1.66224	1.17868	0.620356	1.03431	1.33941	1.78977	0.850452	1.66605	0.821972	1.36366	0.73855
MF145106_SDChr1	01:02:00	1.25114	0.476229	0.298475	0.515539	0.546781	1.64113	1.15714	0.622962	1.09441	1.31494	1.74716	0.849206	1.635	0.825425	1.36166	0.754348
MF145105_SDChr9	01:02:00	1.20676	0.485729	0.219609	0.52218	0.719598	1.69468	1.12646	0.690871	0.979795	1.3589	1.72937	0.778494	1.7551	0.690871	1.41282	0.779852
MF145104_SDChr6	01:02:00	1.22171	0.482462	0.223693	0.522667	0.714758	1.6515	1.12574	0.678462	0.998014	1.35804	1.77233	0.784	1.68415	0.814154	1.36474	0.77175
MF145103_SDChr7	01:02:00	1.22171	0.482462	0.223693	0.450074	0.714758	1.6515	1.12574	0.738769	0.998014	1.35804	1.77233	0.784	1.68415	0.814154	1.36474	0.77175
MF145102_SDChr6	01:02:00	1.27604	0.482767	0.216947	0.524488	0.64369	1.69468	1.19072	0.620606	1.11811	1.2618	1.70847	0.781964	1.63174	0.837818	1.3612	0.796444
MF145101_SDChr6	01:02:00	1.27604	0.482767	0.219609	0.518996	0.64369	1.69468	1.20533	0.614108	1.06426	1.27729	1.75065	0.78327	1.67232	0.829045	1.36347	0.779852
MF145100_SDChr6	01:02:00	1.35973	0.485729	0.220956	0.51946	0.557689	1.69468	1.20533	0.610909	0.985806	1.36724	1.66567	0.836908	1.67382	0.824727	1.35637	0.77175
MF145099_SDChr6	01:02:00	1.26062	0.476746	0.22099	0.51585	0.635661	1.67288	1.28481	0.610146	1.07095	1.28481	1.79442	0.793	1.66218	0.823697	1.30698	0.779852
MF145098_SDChr6	01:02:00	1.30774	0.482462	0.219626	0.530963	0.643282	1.6515	1.17545	0.61265	1.06434	1.33335	1.70847	0.781964	1.65188	0.827077	1.3612	0.796444
MF145097_SDChr1	01:02:00	1.25114	0.476229	0.302092	0.510112	0.546781	1.64113	1.17117	0.616405	1.04054	1.33087	1.78977	0.850452	1.67608	0.816737	1.36366	0.73855
MF145096_SDChr1	01:02:00	1.2362	0.476411	0.300284	0.507058	0.546991	1.66224	1.17868	0.620356	1.03431	1.33941	1.78977	0.850452	1.66605	0.821972	1.36366	0.73855
MF145095_SDChr1	01:02:00	1.19295	0.48032	0.293207	0.49811	0.551478	1.75087	1.20241	0.636681	1.00994	1.36637	1.85168	0.772456	1.69357	0.70035	1.41374	0.73855
MF145094_SDChr1	01:02:00	1.29175	0.482595	0.22232	0.51946	0.64346	1.67288	1.27688	0.606968	1.0774	1.27688	1.77233	0.784	1.67382	0.743535	1.29215	0.82075
MF145093_SDChr9	01:02:00	1.27604	0.485923	0.21564	0.524488	0.647897	1.7169	1.19128	0.624662	1.11138	1.2624	1.68795	0.777253	1.63174	0.843294	1.353	0.796444
MF145092_SDChr9	01:02:00	1.19295	0.48032	0.291452	0.500745	0.551478	1.75087	1.19521	0.64005	1.00389	1.28575	1.82957	0.771893	1.70253	0.784061	1.41271	0.746386
MF145091_SDChr1	01:02:00	1.22171	0.482462	0.223693	0.522667	0.714758	1.6515	1.12574	0.678462	0.998014	1.35804	1.77233	0.784	1.68415	0.814154	1.36474	0.77175
MF145090_SDChr9	01:02:00	1.19295	0.48032	0.293207	0.49811	0.551478	1.75087	1.20241	0.636681	1.00994	1.36637	1.85168	0.772456	1.69357	0.70035	1.41374	0.73855
MF145089_SDChr9	01:02:00	1.20676	0.482595	0.307828	0.51946	0.714956	1.67288	1.04309	0.682839	0.991891	1.3668	1.77233	0.784	1.67382	0.819406	1.36474	0.77175
MF145088_SDChr9	01:02:00	1.20676	0.482595	0.22232	0.51946	0.714956	1.67288	1.13301	0.682839	0.991891	1.3668	1.77233	0.784	1.67382	0.819406	1.36474	0.77175
MF145087_SDChr7	01:02:00	1.33611	0.474082	0.298604	0.495502	0.474082	1.70569	1.20863	0.625123	1.02852	1.3002	1.83396	0.85638	1.57145	0.906428	1.37316	0.730837
MF145086_SDChr1	01:02:00	1.25114	0.476229	0.300273	0.512811	0.546781	1.64113	1.16411	0.619666	1.03427	1.32286	1.76827	0.849801	1.68495	0.821058	1.36261	0.746386
MF145085_SDChr8	01:02:00	1.19295	0.48032	0.289717	0.503409	0.551478	1.75087	1.18809	0.643455	0.997913	1.2781	1.873	0.77138	1.71159	0.788232	1.35355	0.754348
MF145084_SDChr5	01:02:00	1.27604	0.479653	0.220965	0.518996	0.639537	1.67288	1.27688	0.610146	1.07083	1.27688	1.77233	0.788105	1.67232	0.823697	1.29891	0.779852
MF145083_SDChr2	01:02:00	1.19295	0.48032	0.291452	0.500745	0.551478	1.75087	1.19521	0.64005	1.00389	1.28575	1.82957	0.771893	1.70253	0.784061	1.41271	0.746386
MF145082_SDChr1	01:02:00	1.26062	0.482978	0.216947	0.576184	0.64397	1.7169	1.20581	0.559237	1.05136	1.36778	1.72937	0.782591	1.61331	0.838856	1.36229	0.788083
MF145081_SDChr1	01:02:00	1.25006	0.478148	0.291554	0.508668	0.478148	1.78627	1.22992	0.640545	0.93945	1.30335	1.88048	0.790916	1.70969	0.784667	1.37678	0.741056
KY484024_ZK15__	01:02:00	1.32404	0.494977	0.222337	0.520491	0.659969	1.7169	1.20581	0.684633	0.991966	1.36778	1.64542	0.82323	1.80726	0.684633	1.3342	0.695926
KY484023_SH12__	01:02:00	1.32697	0.390982	0.218278	0.446542	0.710876	1.69468	1.20533	0.61734	0.973857	1.36724	1.75065	0.787392	1.74296	0.756241	1.37065	0.788083
KY484022_SH6___	01:02:00	1.32697	0.547375	0.22099	0.51585	0.635661	1.84205	1.14004	0.610146	0.985954	1.28481	1.79442	0.793	1.73383	0.686414	1.30698	0.779852
KY484021_SH4___	01:02:00	1.29175	0.482595	0.220956	0.52218	0.64346	1.67288	1.26905	0.610146	0.985806	1.35842	1.75065	0.78327	1.7551	0.747428	1.29094	0.779852
KY484020_SH3___	01:02:00	1.29175	0.565027	0.216963	0.52218	0.65616	1.73957	1.12753	0.622188	0.96799	1.36019	1.7535	0.826086	1.7551	0.699961	1.33883	0.717959
KY484019_PN100_	01:02:00	1.26062	0.486155	0.218278	0.570182	0.648207	1.73957	1.22119	0.618947	0.973857	1.29409	1.81864	0.836908	1.7248	0.758211	1.2265	0.77175
KY484018_PN50__	01:02:00	1.25244	0.485381	0.223727	0.531971	0.719083	1.63053	1.17509	0.602373	0.998166	1.33293	1.79653	0.778494	1.78801	0.737907	1.22541	0.829367
KY484017_PN10__	01:02:00	1.29175	0.482595	0.219609	0.524928	0.64346	1.67288	1.19025	0.613357	0.979795	1.35013	1.79653	0.782591	1.76434	0.751362	1.28983	0.788083
KY484016_PN3___	01:02:00	1.29175	0.482595	0.307828	0.51946	0.64346	1.84205	1.13301	0.682839	0.991891	1.27688	1.77233	0.784	1.74596	0.682839	1.29215	0.77175
KY484015_PN1___	01:02:00	1.29175	0.561334	0.218278	0.52218	0.651872	1.7169	1.1985	0.618121	0.973857	1.27005	1.77482	0.773776	1.81312	0.695387	1.2753	0.779852
KY484014_P2___p	01:02:00	1.29175	0.485729	0.219609	0.52218	0.647639	1.69468	1.2695	0.614108	0.979795	1.2695	1.79653	0.778494	1.7551	0.752282	1.28307	0.779852
KU977382_Cherry	01:02:00	1.25114	0.479281	0.300273	0.510112	0.550286	1.66224	1.17158	0.620356	1.03427	1.33134	1.76827	0.845329	1.67608	0.759936	1.41374	0.73855
KU977381_Cherry	01:02:00	1.25114	0.479281	0.300273	0.510112	0.550286	1.66224	1.17158	0.620356	1.03427	1.33134	1.76827	0.845329	1.67608	0.759936	1.41374	0.73855
KU977380_Cherry	01:02:00	1.25114	0.479281	0.300273	0.510112	0.550286	1.66224	1.17158	0.620356	1.03427	1.33134	1.76827	0.845329	1.67608	0.759936	1.41374	0.73855
KU977379_YTL1_C	01:02:00	1.2362	0.479485	0.298475	0.507058	0.621555	1.60722	1.17914	0.624359	1.02808	1.33993	1.76827	0.845329	1.66605	0.764839	1.41374	0.73855
KU977378_Plum_3	01:02:00	1.30774	0.482462	0.220965	0.528168	0.643282	1.6515	1.18262	0.609425	0.985843	1.34148	1.72937	0.782591	1.70188	0.822724	1.36229	0.788083
KU977377_Peach_	01:02:00	1.30774	0.482462	0.220965	0.528168	0.643282	1.6515	1.18262	0.609425	0.985843	1.34148	1.72937	0.782591	1.70188	0.822724	1.36229	0.788083
KU977376_Peach_	01:02:00	1.30774	0.482462	0.220965	0.528168	0.643282	1.6515	1.18262	0.609425	0.985843	1.34148	1.72937	0.782591	1.70188	0.822724	1.36229	0.788083
KU977375_Peach_	01:02:00	1.30774	0.482462	0.220965	0.528168	0.643282	1.6515	1.18262	0.609425	0.985843	1.34148	1.72937	0.782591	1.70188	0.822724	1.36229	0.788083
KU977374_Peach_	01:02:00	1.30774	0.482462	0.220965	0.528168	0.643282	1.6515	1.18262	0.609425	0.985843	1.34148	1.72937	0.782591	1.70188	0.822724	1.36229	0.788083
KX353935_SHN-40	01:02:00	1.29175	0.482595	0.219609	0.524928	0.64346	1.67288	1.19025	0.613357	0.979795	1.35013	1.79653	0.782591	1.76434	0.751362	1.28983	0.788083
KX353934_SHN-31	01:02:00	1.29175	0.482595	0.219609	0.524928	0.64346	1.67288	1.19025	0.613357	0.979795	1.35013	1.79653	0.782591	1.76434	0.751362	1.28983	0.788083
KX353933_SHN-12	01:02:00	1.32697	0.390982	0.218278	0.446542	0.710876	1.69468	1.20533	0.61734	0.973857	1.36724	1.75065	0.787392	1.74296	0.756241	1.37065	0.788083
KX353932_SHN-6_	01:02:00	1.3432	0.550712	0.222337	0.516293	0.639537	1.84205	1.04956	0.606968	0.991966	1.28481	1.79442	0.847304	1.73532	0.682839	1.30017	0.77175
KX353931_ZK-15_	01:02:00	1.29175	0.482595	0.218278	0.527706	0.64346	1.67288	1.18304	0.616602	0.973857	1.34195	1.77482	0.781964	1.77368	0.755338	1.3612	0.733235
KX353930_ZKN-52	01:02:00	1.29175	0.482595	0.218278	0.527706	0.64346	1.67288	1.18304	0.616602	0.973857	1.34195	1.77482	0.781964	1.77368	0.755338	1.3612	0.733235
KX574326_MA-BR_	01:02:00	1.30774	0.485574	0.218303	0.530963	0.647432	1.67288	1.17591	0.616602	0.973965	1.40407	1.60601	0.906795	1.71088	0.755338	1.28103	0.796444
KX574325_DN-BR_	01:02:00	1.30774	0.485574	0.218303	0.530963	0.647432	1.67288	1.17591	0.616602	0.973965	1.33387	1.68795	0.834827	1.71088	0.832413	1.28103	0.796444
KJ958527_Rose-B	01:02:00	1.2362	0.488948	0.294921	0.504403	0.561385	1.75087	1.18809	0.633348	1.08138	1.18809	1.72642	0.830892	1.71497	0.775851	1.3896	0.730837
JQ005058_Pch13_	01:02:00	1.26062	0.479841	0.219626	0.51585	0.639788	1.69468	1.21277	0.614108	1.06434	1.28517	1.77233	0.788105	1.66218	0.829045	1.37189	0.779852
JQ005057_Pch11_	01:02:00	1.26062	0.479841	0.219626	0.51585	0.639788	1.69468	1.21277	0.614108	1.06434	1.28517	1.77233	0.788105	1.66218	0.829045	1.37189	0.779852
JQ005056_Pch10_	01:02:00	1.24548	0.480068	0.218303	0.512743	0.640091	1.7169	1.22069	0.618121	1.05793	1.29357	1.77233	0.788105	1.65217	0.834464	1.37189	0.779852
JQ005055_Pch9_C	01:02:00	1.26062	0.479841	0.219626	0.51585	0.639788	1.69468	1.21277	0.614108	1.06434	1.28517	1.77233	0.788105	1.66218	0.829045	1.37189	0.779852
JQ005054_Pch8_C	01:02:00	1.26062	0.479841	0.219626	0.51585	0.639788	1.69468	1.21277	0.614108	1.06434	1.28517	1.77233	0.788105	1.66218	0.829045	1.37189	0.779852
JQ005053_Pch7_C	01:02:00	1.26062	0.479841	0.219626	0.51585	0.639788	1.69468	1.21277	0.614108	1.06434	1.28517	1.77233	0.788105	1.66218	0.829045	1.37189	0.779852
JQ005052_Pch6_C	01:02:00	1.26062	0.479841	0.219626	0.51585	0.639788	1.69468	1.21277	0.614108	1.06434	1.28517	1.77233	0.788105	1.66218	0.829045	1.37189	0.779852
JQ005051_Pch5_C	01:02:00	1.25114	0.479281	0.303934	0.504799	0.550286	1.66224	1.18586	0.613894	1.04689	1.2757	1.7433	0.90512	1.71632	0.75202	1.41607	0.723244
JQ005050_Pch4_C	01:02:00	1.26062	0.479841	0.219626	0.51585	0.639788	1.69468	1.21277	0.614108	1.06434	1.28517	1.77233	0.788105	1.66218	0.829045	1.37189	0.779852
JQ005049_Pch3_C	01:02:00	1.26635	0.479115	0.305776	0.507858	0.550095	1.64113	1.17831	0.609984	1.05323	1.26758	1.7433	0.90512	1.72672	0.74723	1.41607	0.723244
JQ005048_Pch2_C	01:02:00	1.26635	0.479115	0.305776	0.507858	0.550095	1.64113	1.17831	0.609984	1.05323	1.26758	1.7433	0.90512	1.72672	0.74723	1.41607	0.723244
JQ005047_Pch1_C	01:02:00	1.30774	0.482462	0.220965	0.528168	0.643282	1.6515	1.18262	0.609425	0.985843	1.25322	1.79653	0.782591	1.70188	0.883666	1.28983	0.788083
JQ005046_Chr18_	01:02:00	1.29175	0.482595	0.219609	0.524928	0.64346	1.67288	1.19025	0.613357	0.979795	1.35013	1.72937	0.782591	1.76434	0.751362	1.36229	0.788083
JQ005045_Chr17_	01:02:00	1.30774	0.482462	0.220965	0.528168	0.643282	1.6515	1.18262	0.609425	0.985843	1.34148	1.72937	0.782591	1.70188	0.822724	1.36229	0.788083
JQ005044_Chr16_	01:02:00	1.22171	0.482462	0.220965	0.528168	0.714758	1.6515	1.18262	0.609425	0.985843	1.34148	1.72937	0.782591	1.70188	0.822724	1.36229	0.788083
JQ005043_Chr15_	01:02:00	1.22171	0.482462	0.22232	0.525403	0.714758	1.6515	1.18987	0.606234	0.991891	1.34971	1.75065	0.78327	1.69297	0.818416	1.36347	0.779852
JQ005042_Chr14_	01:02:00	1.22171	0.482462	0.219626	0.530963	0.714758	1.6515	1.17545	0.61265	0.979868	1.33335	1.70847	0.781964	1.71088	0.827077	1.3612	0.796444
JQ005041_Chr13_	01:02:00	1.22171	0.482462	0.219626	0.530963	0.714758	1.6515	1.17545	0.61265	0.979868	1.33335	1.70847	0.781964	1.71088	0.827077	1.3612	0.796444
JQ005040_Chr12_	01:02:00	1.22171	0.479389	0.220965	0.530963	0.710205	1.63053	1.17509	0.608747	0.985843	1.33293	1.72937	0.786732	1.71088	0.882684	1.3695	0.733235
JQ005039_Chr11_	01:02:00	1.29175	0.479502	0.220956	0.524928	0.710373	1.6515	1.18987	0.609425	0.917819	1.34971	1.75065	0.787392	1.69144	0.822724	1.37065	0.788083
JQ005038_Chr10_	01:02:00	1.22171	0.482462	0.219626	0.530963	0.714758	1.6515	1.17545	0.61265	0.979868	1.33335	1.70847	0.781964	1.71088	0.827077	1.3612	0.796444
JQ005037_Chr9_C	01:02:00	1.29175	0.482595	0.219609	0.524928	0.64346	1.67288	1.19025	0.613357	0.979795	1.35013	1.72937	0.782591	1.69144	0.828032	1.36229	0.788083
JQ005036_Chr8_C	01:02:00	1.22171	0.482462	0.219626	0.530963	0.714758	1.6515	1.17545	0.61265	0.979868	1.33335	1.70847	0.781964	1.71088	0.827077	1.3612	0.796444
JQ005035_Chr7_C	01:02:00	1.22171	0.482462	0.22232	0.525403	0.714758	1.6515	1.18987	0.606234	0.991891	1.34971	1.75065	0.78327	1.69297	0.818416	1.36347	0.779852
JQ005034_Chr6_C	01:02:00	1.22171	0.482462	0.220965	0.528168	0.714758	1.6515	1.18262	0.609425	0.985843	1.34148	1.72937	0.782591	1.70188	0.822724	1.36229	0.788083
JQ005033_Chr5_C	01:02:00	1.22171	0.482462	0.220965	0.528168	0.714758	1.6515	1.18262	0.609425	0.985843	1.34148	1.72937	0.782591	1.70188	0.822724	1.36229	0.788083
JQ005032_Chr4_C	01:02:00	1.22171	0.482462	0.219626	0.530963	0.714758	1.6515	1.17545	0.61265	0.979868	1.33335	1.70847	0.781964	1.71088	0.827077	1.3612	0.796444
JQ005031_Chr2_C	01:02:00	1.22171	0.482462	0.218303	0.533787	0.714758	1.6515	1.16837	0.615908	0.973965	1.39507	1.68795	0.781387	1.71998	0.754488	1.36019	0.80494
JQ005030_Ch1_Ca	01:02:00	1.22171	0.482462	0.220965	0.528168	0.714758	1.6515	1.18262	0.609425	0.985843	1.34148	1.72937	0.782591	1.70188	0.822724	1.36229	0.788083
JN416776_Pch12_	01:02:00	1.28184	0.478985	0.305776	0.51363	0.549946	1.62042	1.16376	0.609297	1.05323	1.25192	1.78977	0.845999	1.68764	0.807318	1.41486	0.730837
JN416773_Chr3_C	01:02:00	1.22171	0.482462	0.220965	0.528168	0.714758	1.6515	1.18262	0.609425	0.985843	1.34148	1.72937	0.782591	1.70188	0.822724	1.36229	0.788083
U57046_30/4___p	01:02:00	1.25114	0.479281	0.305799	0.502183	0.550286	1.66224	1.19314	0.610713	1.05331	1.28353	1.76475	0.905954	1.65003	0.809195	1.41738	0.715769
AF332616_Kirka_	01:02:00	1.26062	0.47369	0.22099	0.518565	0.631586	1.6515	1.20466	0.609425	1.07095	1.27658	1.70731	0.856223	1.67093	0.959845	1.31386	0.725537
AF332615_F12/1_	01:02:00	1.26062	0.476746	0.218278	0.521309	0.635661	1.67288	1.19755	0.616602	1.05781	1.26905	1.75065	0.791558	1.67977	0.894073	1.30461	0.796444
AF332613_SX/2__	01:02:00	1.15638	0.617855	0.298496	0.504039	0.617855	1.60722	1.11439	0.686794	1.02815	1.27615	1.72223	0.909104	1.65613	0.764839	1.42231	0.73855
AF332618_XII/10	01:02:00	1.30774	0.482462	0.305951	0.528168	0.643282	1.6515	1.02376	0.685603	0.985843	1.34148	1.72937	0.782591	1.64319	0.883666	1.36229	0.788083
AF332617_V/11__	01:02:00	1.32404	0.482366	0.222337	0.531449	0.643155	1.63053	1.17509	0.605543	0.991966	1.33293	1.72937	0.782591	1.6534	0.878038	1.36229	0.788083
AF332614_WWL_I/	01:02:00	1.17371	0.538593	0.210619	0.511131	0.625463	1.66139	1.22119	0.638913	1.02069	1.29409	1.81864	0.804325	1.77476	0.862533	1.32565	0.704866
AF332612_dzik__	01:02:00	1.29175	0.482595	0.218278	0.527706	0.64346	1.67288	1.18304	0.616602	0.973857	1.34195	1.77482	0.781964	1.77368	0.755338	1.28879	0.796444
AF332611_____pl	01:02:00	1.19325	0.644353	0.199639	0.507778	0.554859	1.71827	1.06884	0.609334	0.890698	1.23469	1.8341	0.914902	1.81954	0.914001	1.29248	0.720272
AY948441_RM-5_I	01:02:00	1.22152	0.479726	0.300316	0.498789	0.550796	1.70569	1.20126	0.621867	1.10116	1.12846	1.89712	0.773731	1.63888	0.901707	1.41607	0.723244
AF013287_SW6_	01:02:00	1.17768	0.476746	0.21305	0.532581	0.70629	1.67288	1.16887	0.629934	1.03247	1.16887	1.81353	0.789304	1.79006	0.850411	1.30089	0.765285
AF013286_Prune_	01:02:00	1.3432	0.482767	0.219609	0.518996	0.554288	1.69468	1.13337	0.690871	0.979795	1.36724	1.75065	0.78327	1.67232	0.829045	1.36347	0.779852
AF013285_Missio	01:02:00	1.30774	0.482462	0.305951	0.528168	0.643282	1.57728	1.18262	0.685603	1.07083	1.25322	1.72937	0.782591	1.70188	0.822724	1.36229	0.725537
FJ610344___Chin	01:02:00	1.25114	0.479281	0.302092	0.507441	0.550286	1.66224	1.17868	0.617108	1.04054	1.26797	1.78977	0.845999	1.66731	0.817669	1.41486	0.730837
FJ610343_China:	01:02:00	1.19295	0.48032	0.293207	0.49811	0.551478	1.75087	1.20241	0.636681	1.00994	1.2935	1.85168	0.772456	1.69357	0.779935	1.41374	0.73855
FJ610342_China:	01:02:00	1.24306	0.481065	0.293332	0.487189	0.552333	1.79788	1.2333	0.63845	0.945181	1.2333	1.7433	0.90512	1.72604	0.782101	1.41607	0.723244
FJ610341_CHCP_C	01:02:00	1.30774	0.482462	0.219626	0.530963	0.643282	1.6515	1.17545	0.61265	0.979868	1.33335	1.70847	0.781964	1.65188	0.888342	1.3612	0.796444
AY948440_RM-2_I	01:02:00	1.22152	0.479726	0.298496	0.501401	0.550796	1.70569	1.19398	0.625123	1.09449	1.19398	1.87419	0.773068	1.64746	0.828288	1.41486	0.730837
Y07568___apple_	01:02:00	1.20711	0.480004	0.300371	0.493269	0.551116	1.72806	1.21653	0.622688	1.03461	1.3087	1.67825	1.03746	1.62074	0.825062	1.41738	0.654065
ON667997_YJ4(R-	01:02:00	1.28184	0.47006	0.311439	0.51363	0.539699	1.5606	1.16322	0.597943	1.07273	1.25134	1.85667	0.653678	1.68764	0.986607	1.44106	0.730837
ON667996_YJ4(R-	01:02:00	1.28184	0.485126	0.305776	0.508307	0.556997	1.51112	1.17868	0.610713	1.05323	1.26797	1.78977	0.837233	1.67015	0.946606	1.4002	0.715769
ON667995_YJ4(R-	01:02:00	1.28184	0.464293	0.325504	0.500527	0.533077	1.52253	1.20084	0.57554	1.12118	1.29181	1.60722	0.877606	1.64459	1.07914	1.46772	0.694025
ON060761_YJ3_Ch	01:02:00	1.29175	0.482595	0.219609	0.524928	0.64346	1.67288	1.11919	0.690026	0.979795	1.35013	1.72937	0.840561	1.69144	0.828032	1.36229	0.725537
ON304061_XJ07_C	01:02:00	1.30774	0.482462	0.220965	0.528168	0.643282	1.6515	1.18262	0.609425	0.985843	1.34148	1.72937	0.782591	1.70188	0.822724	1.36229	0.788083
OM650244_M2_Leb	01:02:00	1.17904	0.480673	0.293259	0.492604	0.551884	1.77414	1.21771	0.637542	1.07528	1.21771	1.87419	0.773068	1.74523	0.701297	1.41486	0.730837
OK625809_KK10_I	01:02:00	1.20711	0.480004	0.302225	0.490726	0.551116	1.72806	1.22404	0.619478	1.041	1.22404	1.85667	0.848341	1.66847	0.820809	1.41878	0.708409
MZ451065_13TF16	01:02:00	1.26635	0.479115	0.307652	0.505227	0.621075	1.56653	1.18554	0.606824	0.991324	1.27535	1.83396	0.847505	1.71777	0.804041	1.41738	0.715769
MZ451064_13TF13	01:02:00	1.20711	0.480004	0.294942	0.501057	0.551116	1.72806	1.19455	0.63252	1.01591	1.28504	1.85168	0.772456	1.64633	0.838089	1.41374	0.73855
MZ451063_13TF13	01:02:00	1.32404	0.482366	0.22099	0.534261	0.643155	1.63053	1.16796	0.608747	0.985954	1.32486	1.70847	0.781964	1.66214	0.882684	1.3612	0.796444
MZ451062_13TF11	01:02:00	1.32404	0.482366	0.22099	0.534261	0.643155	1.63053	1.16796	0.608747	0.985954	1.32486	1.70847	0.781964	1.66214	0.882684	1.3612	0.796444
MZ451061_13TF10	01:02:00	1.34064	0.482309	0.222371	0.5376	0.643078	1.60996	1.16057	0.604895	0.992116	1.31647	1.70847	0.781964	1.67253	0.877097	1.3612	0.796444
MZ451060_13TF10	01:02:00	1.34064	0.482309	0.222371	0.5376	0.643078	1.60996	1.16057	0.604895	0.992116	1.31647	1.70847	0.781964	1.67253	0.877097	1.3612	0.796444
MZ451059_13C278	01:02:00	1.4099	0.390982	0.216947	0.521309	0.479841	1.78988	1.12646	0.698182	1.05136	1.2695	1.79653	0.845008	1.67977	0.837818	1.3695	0.682667
MZ451058_13C277	01:02:00	1.20711	0.480004	0.291431	0.506387	0.551116	1.72806	1.18033	0.639249	1.00382	1.26975	1.80786	0.844151	1.66384	0.847005	1.41177	0.689318
MZ451057_13C268	01:02:00	1.19295	0.48032	0.300447	0.487839	0.551478	1.75087	1.2321	0.623554	1.03487	1.32544	1.69903	0.965354	1.6029	0.826209	1.41878	0.708409
MZ451056_13C260	01:02:00	1.20711	0.483162	0.298539	0.493269	0.554742	1.75087	1.14331	0.689463	1.0283	1.21707	1.96548	0.769722	1.62074	0.83049	1.40874	0.715769
MZ451055_13C258	01:02:00	1.30774	0.495158	0.216995	0.525403	0.660211	1.56366	1.03183	0.699961	0.901365	1.35205	1.81353	0.891927	1.63459	0.979946	1.45823	0.606552
MZ451054_13C257	01:02:00	1.30774	0.495158	0.216995	0.525403	0.660211	1.56366	1.03183	0.699961	0.901365	1.35205	1.81353	0.891927	1.63459	0.979946	1.45823	0.606552
MZ451053_13C243	01:02:00	1.20676	0.479502	0.216963	0.533349	0.710373	1.6515	1.16837	0.619202	1.05144	1.23812	1.7535	0.785566	1.79265	0.758522	1.36747	0.749003
MZ451052_13C241	01:02:00	1.24548	0.383644	0.218303	0.520925	0.627781	1.74428	1.12574	0.692897	0.973965	1.2687	1.84116	0.800681	1.75089	0.893067	1.31964	0.741056
MZ451051_13C233	01:02:00	1.22152	0.479726	0.302159	0.496205	0.550796	1.70569	1.20863	0.618645	1.04077	1.3002	1.67825	0.964403	1.63039	0.819704	1.41738	0.715769
MZ451050_13C227	01:02:00	1.26062	0.561875	0.211782	0.524082	0.652499	1.58444	1.03248	0.71584	1.02633	1.26389	1.712	0.829277	1.63048	0.922639	1.47268	0.689948
MZ451049_13C222	01:02:00	1.24162	0.484631	0.217594	0.508904	0.646175	1.75513	1.14017	0.683375	0.970804	1.39762	1.83492	0.767606	1.69635	0.761032	1.34693	0.758376
MZ451048_13C221	01:02:00	1.24548	0.483226	0.218303	0.510072	0.644302	1.73957	1.15537	0.696316	0.973965	1.39378	1.77233	0.784	1.71441	0.758211	1.36474	0.77175
MZ451047_13C214	01:02:00	1.32404	0.482366	0.219658	0.537103	0.643155	1.63053	1.16093	0.611985	0.980015	1.31687	1.68795	0.781387	1.67099	0.887379	1.36019	0.80494
MT537134_BJ-YBY	01:02:00	1.20711	0.476887	0.300371	0.495838	0.547537	1.70569	1.20863	0.621867	1.1848	1.20863	1.76475	0.851919	1.62918	0.823974	1.42476	0.723244
LC579924_PP11_C	01:02:00	1.14273	0.483162	0.20322	0.520223	0.715796	1.75087	1.00808	0.578406	0.969204	1.23403	1.60941	1.08273	1.84308	0.809768	1.34259	0.7275
LC431515___Sout	01:02:00	1.33454	0.473214	0.303934	0.510112	0.54332	1.62042	1.17085	0.612504	1.04689	1.33051	1.65784	0.914647	1.61778	0.811567	1.37197	0.789485
LC382468_Acot_A	01:02:00	1.20711	0.476887	0.298539	0.498434	0.547537	1.70569	1.20126	0.625123	1.09464	1.29227	1.81166	0.851158	1.63771	0.765775	1.42349	0.730837
KY883335_Q15R3N	01:02:00	1.27604	0.482767	0.216947	0.524488	0.64369	1.69468	1.19072	0.620606	0.967918	1.35066	1.70847	0.781964	1.69002	0.837818	1.3612	0.796444
KY883325_PCH4R3	01:02:00	1.34064	0.485381	0.223727	0.531971	0.647175	1.63053	1.17509	0.602373	0.998166	1.33293	1.72937	0.778494	1.71413	0.813204	1.35516	0.779852
KY883322_M32R3_	01:02:00	1.3432	0.482767	0.219609	0.518996	0.554288	1.69468	1.13337	0.690871	0.979795	1.36724	1.75065	0.78327	1.67232	0.829045	1.36347	0.779852
KY488188_Taif_S	01:02:00	1.0498	0.702344	0.158027	0.662486	0.614551	1.37618	1.45371	0.865639	1.0184	1.20174	1.80261	0.865639	1.55481	0.865639	1.38801	0.71251
DQ983493_I-9___	01:02:00	1.27604	0.479653	0.21827	0.524488	0.639537	1.67288	1.19025	0.616602	1.05777	1.26131	1.72937	0.786732	1.69002	0.894073	1.29665	0.796444
FJ546092_PchMx.	01:02:00	1.26635	0.479115	0.300284	0.515919	0.550095	1.64113	1.15714	0.542208	1.03431	1.24481	1.82957	0.902969	1.69516	0.821058	1.35445	0.746386
FJ546091_PchMx.	01:02:00	1.32749	0.483265	0.270032	0.519062	0.393771	1.91158	1.13414	0.536364	0.945113	1.27815	1.61447	0.913609	1.67253	0.934312	1.36316	0.808391
FJ546090_PchMx.	01:02:00	1.32749	0.483265	0.270032	0.519062	0.393771	1.91158	1.13414	0.536364	0.945113	1.27815	1.61447	0.913609	1.67253	0.934312	1.36316	0.808391
EU368738_PNRSV-	01:02:00	1.30774	0.479389	0.220965	0.530963	0.639185	1.63053	1.17509	0.608747	1.07083	1.24524	1.72937	0.786732	1.71088	0.882684	1.29665	0.796444
EU368737_PNRSV-	01:02:00	1.29175	0.482595	0.219609	0.524928	0.64346	1.67288	1.19025	0.613357	0.979795	1.35013	1.79653	0.782591	1.69144	0.828032	1.28983	0.788083
EU368736_PNRSV-	01:02:00	1.29175	0.479502	0.219609	0.527706	0.639336	1.6515	1.18262	0.61265	0.979795	1.34148	1.72937	0.786732	1.70038	0.827077	1.3695	0.796444
EU368735_PNRSV-	01:02:00	1.29175	0.479502	0.22232	0.52218	0.639336	1.6515	1.19722	0.606234	1.0774	1.2687	1.77233	0.788105	1.68258	0.818416	1.37189	0.779852
EU869295___Chin	01:02:00	1.25764	0.477511	0.296858	0.490038	0.548253	1.75087	1.15032	0.693054	1.02251	1.31731	1.67825	0.969426	1.66613	0.693054	1.4982	0.660896
DQ983499_Emp___	01:02:00	1.19325	0.635586	0.200828	0.510553	0.635586	1.67184	1.06057	0.604328	0.896	1.22514	1.856	0.925377	1.77275	0.906492	1.30728	0.728166
DQ983498_143___	01:02:00	1.20711	0.480004	0.298539	0.495838	0.551116	1.72806	1.20912	0.625931	1.09464	1.20912	1.81166	0.846725	1.62918	0.829359	1.41607	0.723244
DQ983497_11___r	01:02:00	1.22152	0.479726	0.298496	0.501401	0.550796	1.70569	1.19398	0.625123	1.1774	1.19398	1.78977	0.845999	1.59016	0.828288	1.41486	0.730837
DQ983496_U9___p	01:02:00	1.27604	0.476578	0.219609	0.524488	0.635437	1.6515	1.18987	0.61265	1.06426	1.26091	1.75065	0.791558	1.63174	0.964923	1.30461	0.796444
DQ983495_Bl___p	01:02:00	1.24548	0.473874	0.218303	0.518169	0.631831	1.67288	1.20494	0.616602	1.1251	1.27688	1.6863	0.796444	1.66965	0.894073	1.31266	0.796444
DQ983494_cz2___	01:02:00	1.26635	0.476082	0.303923	0.513204	0.546613	1.62042	1.16376	0.612504	1.04685	1.32245	1.72223	0.850452	1.68624	0.811567	1.42231	0.73855
DQ983492_B56___	01:02:00	1.31103	0.480068	0.21564	0.518169	0.551189	1.7169	1.20581	0.624662	1.04503	1.2778	1.72937	0.786732	1.66965	0.90576	1.29665	0.796444
DQ983491_JW___c	01:02:00	1.30774	0.482462	0.22232	0.525403	0.643282	1.6515	1.18987	0.606234	0.991891	1.34971	1.75065	0.78327	1.69297	0.818416	1.36347	0.779852
HQ833197_Nec-g_	01:02:00	1.26635	0.479115	0.303923	0.510517	0.550095	1.64113	1.17117	0.613178	1.11439	1.25989	1.78977	0.845999	1.61907	0.81246	1.41486	0.730837
HQ833196_Nec-f_	01:02:00	1.26635	0.479115	0.303923	0.510517	0.550095	1.64113	1.17117	0.613178	1.11439	1.25989	1.78977	0.845999	1.61907	0.81246	1.41486	0.730837
HQ833195_Nec-e_	01:02:00	1.26635	0.479115	0.307652	0.505227	0.550095	1.64113	1.18554	0.606824	1.12806	1.27535	1.76475	0.905954	1.60229	0.804041	1.41738	0.715769
HQ833194_Pch-a_	01:02:00	1.26635	0.479115	0.303923	0.510517	0.550095	1.64113	1.17117	0.613178	1.11439	1.25989	1.78977	0.845999	1.61907	0.81246	1.41486	0.730837
HQ833193_Chr-m_	01:02:00	1.32404	0.482366	0.22099	0.534261	0.643155	1.63053	1.16796	0.608747	0.985954	1.32486	1.62554	0.781964	1.66214	0.882684	1.41912	0.796444
HQ833192_Chr-q_	01:02:00	1.25244	0.47628	0.3136	0.534771	0.63504	1.65816	1.16729	0.594189	1.01049	1.32409	1.6863	0.792253	1.85684	0.727882	1.30575	0.788083
HQ833191_Chr-p_	01:02:00	1.25244	0.47628	0.3136	0.534771	0.63504	1.65816	1.16729	0.594189	1.01049	1.32409	1.6863	0.792253	1.85684	0.727882	1.30575	0.788083
AY684271_Yunnan	01:02:00	1.22152	0.479726	0.302159	0.496205	0.550796	1.70569	1.20863	0.618645	1.10791	1.20863	1.83396	0.847505	1.63039	0.819704	1.41738	0.715769
EF565269_PchUy.	01:02:00	1.25114	0.479281	0.302092	0.507441	0.550286	1.66224	1.17868	0.617108	1.04054	1.26797	1.78977	0.845999	1.66731	0.817669	1.41486	0.730837
EF565268_PchUy.	01:02:00	1.26635	0.479115	0.303923	0.510517	0.550095	1.64113	1.17117	0.613178	1.04685	1.25989	1.78977	0.845999	1.67741	0.81246	1.41486	0.730837
EF565267_PlmUy.	01:02:00	1.27604	0.482767	0.21827	0.521727	0.64369	1.69468	1.19798	0.61734	0.97382	1.3589	1.64542	0.840561	1.75358	0.756241	1.36229	0.788083
EF565266_PchBr.	01:02:00	1.30774	0.482462	0.218303	0.533787	0.643282	1.6515	1.16837	0.615908	1.05793	1.32532	1.7535	0.781387	1.66067	0.831476	1.28784	0.80494
EF565265_PchBr.	01:02:00	1.31861	0.543507	0.214274	0.588791	0.543507	1.64113	1.15714	0.548007	1.02192	1.24481	1.74716	0.853747	1.6339	0.829839	1.42782	0.762437
EF565264_PchBr.	01:02:00	1.35077	0.479115	0.2195	0.510517	0.550095	1.64113	1.17117	0.613178	1.04685	1.25989	1.78977	0.845999	1.61907	0.889108	1.41486	0.730837
EF565263_PlmCl.	01:02:00	1.32404	0.482366	0.222337	0.531449	0.643155	1.63053	1.17509	0.605543	0.991966	1.33293	1.72937	0.782591	1.71245	0.817484	1.36229	0.788083
EF565262_PlmCl.	01:02:00	1.30774	0.479389	0.223693	0.525403	0.639185	1.63053	1.18959	0.602373	0.998014	1.34939	1.77233	0.788105	1.69297	0.873441	1.29891	0.779852
EF565261_PlmCl.	01:02:00	1.26635	0.479115	0.303923	0.510517	0.550095	1.64113	1.17117	0.613178	1.11439	1.17117	1.78977	0.845999	1.67741	0.81246	1.41486	0.730837
EF565260_PlmCl.	01:02:00	1.29175	0.479502	0.218278	0.530512	0.639336	1.6515	1.24563	0.554318	1.05781	1.33335	1.77482	0.786123	1.78311	0.754488	1.23742	0.80494
EF565259_PchCl.	01:02:00	1.26635	0.479115	0.305776	0.507858	0.550095	1.64113	1.17831	0.609984	1.05323	1.26758	1.81166	0.846725	1.66868	0.808229	1.35768	0.773123
EF565258_PchCl.	01:02:00	1.29175	0.479502	0.22232	0.52218	0.639336	1.6515	1.12574	0.682014	0.991891	1.35804	1.77233	0.788105	1.7551	0.818416	1.29891	0.779852
EF565257_PchCl.	01:02:00	1.30774	0.479389	0.223693	0.525403	0.639185	1.63053	1.18959	0.602373	0.998014	1.34939	1.77233	0.788105	1.69297	0.873441	1.29891	0.779852
EF565256_PchCl.	01:02:00	1.20676	0.479502	0.215664	0.536217	0.710373	1.6515	1.16137	0.622531	1.04514	1.23071	1.73256	0.78506	1.80228	0.7626	1.36659	0.757078
EF565255_PchCl.	01:02:00	1.20676	0.479502	0.216963	0.533349	0.710373	1.6515	1.16837	0.619202	1.05144	1.23812	1.7535	0.785566	1.79265	0.758522	1.36747	0.749003
EF565254_PchCl.	01:02:00	1.30774	0.485574	0.220965	0.525403	0.647432	1.67288	1.11919	0.686414	0.985843	1.35013	1.72937	0.778494	1.69297	0.823697	1.35516	0.779852
EF565253_NctCl.	01:02:00	1.20708	0.550474	0.200793	0.513504	0.550474	1.77633	1.0543	0.604328	0.973075	1.2906	1.77086	0.919901	1.783	0.822557	1.37255	0.728166
EF565252_NctCl.	01:02:00	1.30774	0.482462	0.220965	0.528168	0.643282	1.6515	1.18262	0.609425	0.985843	1.34148	1.72937	0.782591	1.70188	0.822724	1.36229	0.788083
EF565251_ChrCl.	01:02:00	1.30774	0.482462	0.219626	0.530963	0.643282	1.6515	1.17545	0.61265	0.979868	1.33335	1.70847	0.781964	1.71088	0.827077	1.3612	0.796444
EF565250_ChrCl.	01:02:00	1.20711	0.551116	0.291431	0.506387	0.551116	1.64951	1.18033	0.639249	1.00382	1.4307	1.72642	0.844151	1.66384	0.703174	1.41177	0.754348
EF565249_ChrCl.	01:02:00	1.30774	0.482462	0.22232	0.525403	0.643282	1.6515	1.11884	0.682014	0.991891	1.34971	1.75065	0.78327	1.69297	0.818416	1.36347	0.779852
EF565248_ChrCl.	01:02:00	1.22152	0.479726	0.293166	0.509402	0.550796	1.70569	1.17266	0.635098	1.07494	1.42141	1.66127	0.902369	1.54276	0.777995	1.41177	0.754348
EF565247_AlmCl.	01:02:00	1.29175	0.476448	0.220956	0.527706	0.635263	1.63053	1.1823	0.608747	0.985806	1.34111	1.75065	0.791558	1.70038	0.821809	1.3779	0.796444
AJ969110_Pal___	01:02:00	1.25114	0.485506	0.302092	0.502183	0.557432	1.70569	1.19398	0.618645	1.04054	1.19398	1.87419	0.837233	1.70742	0.75784	1.4002	0.715769
AJ969095_Rose_I	01:02:00	1.19295	0.48032	0.296783	0.492921	0.551478	1.75087	1.21707	0.630049	1.0882	1.21707	1.81166	0.846725	1.67593	0.77181	1.41607	0.723244
AJ619958_rose_I	01:02:00	1.19295	0.48032	0.296783	0.492921	0.551478	1.75087	1.21707	0.630049	1.0882	1.21707	1.81166	0.846725	1.67593	0.77181	1.41607	0.723244
AJ133203_ChrIt.	01:02:00	1.29175	0.557689	0.216963	0.527706	0.719598	1.61851	1.18354	0.620606	0.96799	1.34253	1.68795	0.906795	1.64175	0.837818	1.28103	0.733235
AJ133213_PlmIt.	01:02:00	1.19295	0.537338	0.296783	0.503409	0.537338	1.66224	1.18586	0.626956	1.02225	1.2757	1.81166	0.86474	1.59652	0.909086	1.4462	0.689318
AJ133212_PlmIt.	01:02:00	1.32404	0.482366	0.225082	0.525913	0.643155	1.63053	1.11857	0.67414	1.00421	1.34939	1.77233	0.784	1.69461	0.808968	1.36474	0.77175
AJ133211_PlmAl.	01:02:00	1.28759	0.470773	0.300371	0.501057	0.540518	1.66224	1.19314	0.620356	0.967861	1.35584	1.83396	0.860887	1.58907	0.821972	1.43976	0.73855
AJ133210_ChrIt.	01:02:00	1.20708	0.476206	0.201988	0.513504	0.546755	1.83487	1.05341	0.600245	1.10317	1.28951	1.712	0.925377	1.72594	0.817	1.38072	0.728166
AJ133209_ChrIt.	01:02:00	1.24548	0.480068	0.219658	0.510072	0.640091	1.7169	1.22828	0.614902	1.0645	1.30161	1.70731	0.920348	1.71441	0.753255	1.30017	0.77175
AJ133208_NctSp.	01:02:00	1.26062	0.482978	0.215632	0.521309	0.715522	1.63974	1.1985	0.624662	0.962052	1.35949	1.70847	0.781964	1.67977	0.843294	1.3612	0.796444
AJ133207_PchIt.	01:02:00	1.22116	0.478974	0.200773	0.519327	0.549933	1.83487	1.04101	0.603543	1.03475	1.27434	1.75008	0.919515	1.74552	0.821489	1.37197	0.736189
AJ133206_PchTu.	01:02:00	1.20711	0.476887	0.294942	0.503708	0.547537	1.70569	1.18679	0.631738	1.08146	1.2767	1.85168	0.776543	1.65504	0.773879	1.42122	0.746386
AJ133205_PchIt.	01:02:00	1.30774	0.482462	0.220965	0.528168	0.643282	1.6515	1.18262	0.609425	0.985843	1.34148	1.72937	0.782591	1.70188	0.822724	1.36229	0.788083
AJ133204_AlmIt.	01:02:00	1.32404	0.546861	0.227896	0.525913	0.635065	1.58977	1.11831	0.66566	1.01677	1.34907	1.65816	0.7938	1.69461	0.798792	1.4406	0.77175
AJ133202_AlmIt.	01:02:00	1.27604	0.547182	0.220965	0.521727	0.635437	1.57728	1.19722	0.609425	0.985843	1.2687	1.77233	0.792253	1.68112	0.883666	1.37911	0.788083
AJ133201_AprIt.	01:02:00	1.36737	0.53109	0.295132	0.500216	0.53109	1.66224	1.28353	0.630309	0.95098	1.28353	1.83396	0.874698	1.51494	0.772128	1.40253	0.762437
AJ133200_AprIt.	01:02:00	1.32404	0.482366	0.22099	0.534261	0.643155	1.63053	1.16796	0.608747	1.07095	1.32486	1.70847	0.781964	1.66214	0.821809	1.3612	0.796444
AJ133199_AprIt.	01:02:00	1.34064	0.482309	0.222371	0.5376	0.714532	1.5376	1.16057	0.604895	0.992116	1.31647	1.70847	0.839887	1.67253	0.877097	1.3612	0.733235
OM677864_MUSSER	01:02:00	1.2649	0.484205	0.208007	0.514414	0.645607	1.81032	1.0526	0.583463	1.00804	1.28853	1.6678	1.02669	1.729	0.794158	1.35928	0.697347
OM677863_MUSSER	01:02:00	1.25006	0.484609	0.205553	0.514137	0.646146	1.83487	1.05341	0.590563	0.996141	1.28951	1.712	0.968258	1.72807	0.803822	1.35845	0.704866
OM677862_MUSSER	01:02:00	1.22171	0.476354	0.218303	0.539527	0.70571	1.60996	1.15358	0.614651	1.05793	1.22245	1.7535	0.789789	1.81341	0.752947	1.37482	0.757078
OM677861_MUSSER	01:02:00	1.30774	0.557511	0.220965	0.525403	0.647432	1.5977	1.19025	0.610146	0.985843	1.35013	1.72937	0.778494	1.69297	0.823697	1.35516	0.779852
OM677860_MUSSER	01:02:00	1.19209	0.479653	0.216947	0.527278	0.799421	1.5977	1.18304	0.619882	1.05136	1.25366	1.77482	0.786123	1.77224	0.759355	1.36844	0.741056
OM677859_MUSSER	01:02:00	1.29175	0.482595	0.22232	0.51946	0.64346	1.67288	1.20494	0.606968	1.0774	1.27688	1.6863	0.842074	1.74596	0.743535	1.36474	0.77175
OM677858_MUSSER	01:02:00	1.25006	0.484609	0.205553	0.514137	0.646146	1.83487	1.05341	0.590563	0.996141	1.28951	1.712	0.968258	1.72807	0.803822	1.35845	0.704866
OM677857_MUSSER	01:02:00	1.1601	0.482233	0.196157	0.528031	0.642977	1.96441	1.024	0.617832	1.07132	1.25352	1.59597	0.971429	1.64276	0.840939	1.3629	0.761073
OM677856_MUSSER	01:02:00	1.2649	0.484205	0.208007	0.514414	0.645607	1.81032	1.0526	0.583463	1.00804	1.28853	1.6678	1.02669	1.729	0.794158	1.35928	0.697347
OM677855_MUSSER	01:02:00	1.2649	0.484205	0.208007	0.514414	0.645607	1.81032	1.0526	0.583463	1.00804	1.28853	1.6678	1.02669	1.729	0.794158	1.35928	0.697347
OM677854_MUSSER	01:02:00	1.32404	0.398111	0.223701	0.523188	0.651454	1.67288	1.12606	0.679301	0.998052	1.35842	1.66567	0.904345	1.68583	0.875543	1.34934	0.703156
OM677853_MUSSER	01:02:00	1.32404	0.398111	0.223701	0.523188	0.651454	1.67288	1.12606	0.679301	0.998052	1.35842	1.75065	0.775153	1.68583	0.875543	1.34934	0.763773
OM677852_MUSSER	01:02:00	1.19209	0.479653	0.21827	0.524488	0.799421	1.5977	1.19025	0.616602	1.05777	1.26131	1.79653	0.786732	1.76286	0.755338	1.3695	0.733235
OM677851_MUSSER	01:02:00	1.22171	0.479389	0.218303	0.536642	0.710205	1.63053	1.16093	0.615258	1.05793	1.23024	1.7535	0.785566	1.80371	0.753691	1.36747	0.749003
OM677850_MUSSER	01:02:00	1.20676	0.476448	0.216963	0.536217	0.705848	1.63053	1.16093	0.618566	1.05144	1.23024	1.7535	0.789789	1.80228	0.757743	1.37482	0.757078
OM677849_MUSSER	01:02:00	1.20676	0.479502	0.215664	0.536217	0.710373	1.6515	1.16137	0.622531	1.04514	1.23071	1.73256	0.78506	1.86186	0.700347	1.36659	0.757078
OM677848_MUSSER	01:02:00	1.22171	0.476354	0.219626	0.536642	0.70571	1.60996	1.16057	0.611364	1.06434	1.22986	1.77482	0.790327	1.80371	0.748921	1.37575	0.749003
OP357944_DSMZ_P	01:02:00	1.32404	0.482366	0.222337	0.531449	0.643155	1.63053	1.17509	0.605543	0.991966	1.33293	1.72937	0.782591	1.6534	0.878038	1.36229	0.788083
AF170171_Valtic	01:02:00	1.26062	0.479841	0.22099	0.513164	0.639788	1.69468	1.2203	0.610909	1.07095	1.29315	1.79442	0.78887	1.65353	0.824727	1.30017	0.82075
AF170170_Na_hrb	01:02:00	1.26062	0.479841	0.219626	0.51585	0.639788	1.69468	1.21277	0.614108	1.06434	1.21277	1.77233	0.788105	1.66218	0.967219	1.29891	0.779852
AF170169_Nahnut	01:02:00	1.26062	0.479841	0.218278	0.518565	0.639788	1.69468	1.20533	0.61734	1.05781	1.27729	1.75065	0.787392	1.67093	0.895143	1.29774	0.788083
AF170168_sss_Cz	01:02:00	1.26062	0.476746	0.218278	0.521309	0.635661	1.67288	1.19755	0.616602	1.05781	1.26905	1.75065	0.791558	1.67977	0.894073	1.30461	0.796444
AF170167_UH1_Cz	01:02:00	1.26062	0.47369	0.219626	0.521309	0.631586	1.6515	1.19722	0.61265	1.06434	1.2687	1.77233	0.796444	1.67977	0.888342	1.31266	0.796444
AF170166_PS_7/5	01:02:00	1.32404	0.482366	0.223701	0.528667	0.643155	1.63053	1.1823	0.602373	0.998052	1.25288	1.81864	0.78327	1.70348	0.873441	1.29094	0.779852
AF170165_4/8_Cz	01:02:00	1.30774	0.482462	0.220965	0.528168	0.643282	1.6515	1.18262	0.609425	0.985843	1.34148	1.72937	0.782591	1.70188	0.822724	1.36229	0.788083
AF170164_7/20_C	01:02:00	1.30774	0.482462	0.219626	0.530963	0.643282	1.6515	1.24563	0.551385	0.979868	1.33335	1.70847	0.781964	1.71088	0.827077	1.3612	0.796444
AF170163_UN_Cze	01:02:00	1.30774	0.482462	0.220965	0.528168	0.643282	1.6515	1.18262	0.609425	0.985843	1.34148	1.72937	0.782591	1.70188	0.822724	1.36229	0.788083
AF170162_PS_7/1	01:02:00	1.29175	0.479502	0.307828	0.52218	0.639336	1.74428	1.0364	0.606234	0.991891	1.35804	1.77233	0.788105	1.68258	0.818416	1.37189	0.779852
AF170161_PS_7/1	01:02:00	1.29175	0.482595	0.307828	0.51946	0.64346	1.67288	1.04309	0.682839	0.991891	1.3668	1.77233	0.784	1.67382	0.819406	1.36474	0.77175
AF170160_6/54_C	01:02:00	1.29175	0.482595	0.220956	0.52218	0.714956	1.5977	1.19755	0.610146	0.985806	1.35842	1.75065	0.78327	1.68258	0.823697	1.36347	0.779852
AF170159_PS_14/	01:02:00	1.2362	0.479485	0.303968	0.499176	0.55052	1.68375	1.20084	0.614654	1.11455	1.29181	1.67825	0.964403	1.5831	0.814416	1.41738	0.715769
AF170158_PS_12/	01:02:00	1.2362	0.479485	0.303968	0.499176	0.55052	1.68375	1.20084	0.614654	1.047	1.29181	1.67825	0.964403	1.64015	0.814416	1.41738	0.715769
AF170157_21/1_C	01:02:00	1.25114	0.479281	0.307687	0.499594	0.550286	1.66224	1.12775	0.668322	0.991435	1.36421	1.69903	0.965354	1.64152	0.805024	1.41878	0.708409
AF170156_1/13_C	01:02:00	1.2362	0.479485	0.303968	0.499176	0.55052	1.68375	1.20084	0.614654	1.047	1.29181	1.67825	0.964403	1.64015	0.814416	1.41738	0.715769
KU179193_SD-PNR	01:02:00	1.30774	0.482462	0.22232	0.525403	0.643282	1.6515	1.18987	0.606234	0.991891	1.34971	1.75065	0.78327	1.69297	0.818416	1.36347	0.779852
FR773524_SK25_I	01:02:00	1.34064	0.482309	0.225099	0.458086	0.643078	1.60996	1.17481	0.673381	1.00429	1.33262	1.66567	0.78327	1.71413	0.808057	1.42149	0.779852
KJ599819_FA51_M	01:02:00	1.26062	0.482978	0.216947	0.518565	0.64397	1.7169	1.20581	0.621375	1.05136	1.2778	1.72937	0.782591	1.67093	0.838856	1.36229	0.788083
KJ599818_FA50-e	01:02:00	1.26062	0.482978	0.216947	0.518565	0.64397	1.7169	1.20581	0.621375	1.05136	1.2778	1.72937	0.782591	1.67093	0.838856	1.36229	0.788083
KJ599817_FA15_M	01:02:00	1.24548	0.483226	0.21564	0.515441	0.644302	1.73957	1.21374	0.625463	1.04503	1.2862	1.72937	0.782591	1.66087	0.844375	1.36229	0.788083
KJ599816_FA48-e	01:02:00	1.26062	0.482978	0.216947	0.518565	0.64397	1.7169	1.20581	0.621375	1.05136	1.2778	1.72937	0.782591	1.67093	0.838856	1.36229	0.788083
KJ573395_Irania	01:02:00	1.32404	0.476299	0.222337	0.537103	0.635065	1.58977	1.16031	0.604287	0.991966	1.31617	1.72937	0.849503	1.67099	0.876217	1.30355	0.80494
KF420289_162/12	01:02:00	1.24548	0.483226	0.214333	0.518169	0.715891	1.66139	1.20638	0.628772	0.956257	1.36844	1.70847	0.781964	1.66965	0.848842	1.3612	0.796444
KF420288_152/12	01:02:00	1.30774	0.482462	0.220965	0.528168	0.643282	1.6515	1.18262	0.609425	0.985843	1.34148	1.72937	0.782591	1.70188	0.822724	1.36229	0.788083
KF420287_149/12	01:02:00	1.24548	0.551189	0.214333	0.520925	0.640091	1.7169	1.1985	0.627985	0.956257	1.27005	1.70847	0.786123	1.67854	0.84778	1.36844	0.80494
KF420286_143/12	01:02:00	1.25006	0.481357	0.204337	0.519726	0.481357	1.91203	1.04014	0.592976	1.11599	1.20155	1.77086	0.914902	1.67467	0.889464	1.36509	0.720272
KF420285_137/12	01:02:00	1.23061	0.480333	0.298612	0.512355	0.640444	1.73957	1.14828	0.625463	0.962194	1.38523	1.66567	0.845718	1.65092	0.844375	1.29774	0.83812
KF420284_134/12	01:02:00	1.24548	0.483226	0.213042	0.520925	0.715891	1.66139	1.19912	0.632116	0.950496	1.36019	1.68795	0.839268	1.67854	0.853357	1.36019	0.741056
KF420283_132/12	01:02:00	1.20708	0.546755	0.203198	0.510713	0.546755	1.7524	1.05971	0.596982	0.984729	1.29724	1.73256	0.984644	1.71656	0.895474	1.38144	0.720272
KF420282_131/12	01:02:00	1.30774	0.482462	0.22232	0.525403	0.643282	1.6515	1.18987	0.606234	0.991891	1.34971	1.75065	0.78327	1.69297	0.818416	1.36347	0.779852
KF420281_130/12	01:02:00	1.20708	0.546755	0.203198	0.510713	0.546755	1.7524	1.05971	0.596982	0.984729	1.29724	1.73256	0.984644	1.71656	0.895474	1.38144	0.720272
KF420280_126/12	01:02:00	1.24548	0.483226	0.214333	0.518169	0.715891	1.66139	1.20638	0.628772	0.956257	1.36844	1.70847	0.781964	1.66965	0.848842	1.3612	0.796444
DQ300178_Beijin	01:02:00	1.29175	0.485729	0.22232	0.516769	0.647639	1.69468	1.21277	0.607744	1.0774	1.28517	1.6863	0.837711	1.66514	0.820454	1.35767	0.763773
DQ003584_I-23_P	01:02:00	1.20711	0.480004	0.300371	0.493269	0.551116	1.72806	1.21653	0.622688	1.10136	1.21653	1.76475	0.905954	1.62074	0.825062	1.41738	0.715769
FN548100_JK1_In	01:02:00	1.29175	0.482595	0.219609	0.524928	0.64346	1.67288	1.19025	0.613357	0.979795	1.35013	1.79653	0.782591	1.76434	0.751362	1.28983	0.788083
AM408909___Indi	01:02:00	1.19209	0.482767	0.214349	0.530097	0.715211	1.69468	1.17646	0.627244	1.03877	1.24669	1.73256	0.780862	1.78172	0.768373	1.35928	0.749003
AM419814___Indi	01:02:00	1.19209	0.482767	0.214349	0.530097	0.715211	1.69468	1.17646	0.627244	1.03877	1.24669	1.73256	0.780862	1.78172	0.768373	1.35928	0.749003
AM931161___Indi	01:02:00	1.17904	0.483878	0.291493	0.492604	0.555564	1.79788	1.21844	0.641793	1.00403	1.31075	1.76827	0.898896	1.67485	0.786196	1.40634	0.667834
AM920668___Indi	01:02:00	1.22171	0.406134	0.214427	0.586854	0.830728	1.58444	1.18563	0.629605	0.956676	1.3449	1.62855	0.815692	1.64319	0.771266	1.50481	0.725537
AM408910___Indi	01:02:00	1.20676	0.485729	0.215664	0.530512	0.719598	1.69468	1.17646	0.623907	0.962194	1.24669	1.73256	0.834242	1.78311	0.764286	1.35205	0.741056
S78312	01:02:00	1.32404	0.482366	0.223701	0.528667	0.643155	1.63053	1.11171	0.67767	0.998052	1.34111	1.75065	0.78327	1.64474	0.873441	1.36347	0.779852

## Sheet: Dinucleotide-2-3
title	frame	UU	UC	UA	UG	CU	CC	CA	CG	AU	AC	AA	AG	GU	GC	GA	GG
MW296233_EM80_B	02:03:00	0.939147	1.2631	0.604643	1.76048	1.58332	1.05547	0.498233	1.176	1.64597	0.830389	0.696862	1.1687	0.816862	0.417789	0.920348	0.6615
MW186680_PN11_B	02:03:00	0.853025	1.32469	0.6594	1.64633	1.5543	0.94976	0.397995	1.31967	1.74741	1.12162	0.742924	1.17304	0.887587	0.424179	0.513204	0.73855
MT009391_PV8_Bu	02:03:00	0.812768	1.34195	0.619669	1.77259	1.65978	1.01501	0.494736	1.14726	1.61803	1.06277	0.643053	1.25084	0.893383	0.332103	0.794654	0.654663
MT009388_PN5_Bu	02:03:00	0.884945	1.36019	0.60453	1.77108	1.52127	1.05547	0.495158	1.176	1.72963	0.89862	0.688285	1.16148	0.821783	0.417789	0.842074	0.6615
MT009387_PN2_Bu	02:03:00	0.817409	1.41105	0.667272	1.68495	1.55215	0.988407	0.476229	1.16187	1.70154	1.09356	0.817409	0.967015	0.849801	0.480241	0.58607	0.849336
MN734265_Hr2_Bu	02:03:00	0.798062	1.39425	0.659329	1.6827	1.53367	0.988407	0.476229	1.1743	1.68129	1.09356	0.817409	1.0514	0.848665	0.485378	0.592338	0.815019
MN635762_Vl4_Bu	02:03:00	0.853025	1.47408	0.655427	1.72172	1.54427	0.937545	0.482373	1.12003	1.58941	1.17914	0.817409	1.04581	0.839156	0.425925	0.589187	0.806372
MN635761_KM1_Bu	02:03:00	0.798062	1.47335	0.659329	1.73197	1.54351	1.00112	0.479281	1.11285	1.68129	1.10057	0.817409	0.972159	0.844151	0.423195	0.589187	0.858396
MN635760_Vl13_B	02:03:00	0.803005	1.51133	0.456214	1.82776	1.58245	0.945261	0.494977	1.16831	1.5883	0.989954	0.853656	1.11026	0.949301	0.338196	0.78887	0.6615
MN635759_St6_Bu	02:03:00	0.90666	1.3589	0.608148	1.85973	1.43042	1.1044	0.557689	1.02863	1.58794	1.04342	0.679866	1.1604	0.83616	0.414523	0.84129	0.668445
MN635758_Kost76	02:03:00	0.853656	1.35777	0.615703	1.78626	1.51856	1.06259	0.63139	1.07484	1.60767	1.01724	0.75555	1.15939	0.856223	0.408742	0.710129	0.725537
MN635757_EM75_B	02:03:00	0.884945	1.36019	0.608285	1.76191	1.52127	1.05547	0.498233	1.16991	1.74037	0.904201	0.696862	1.16264	0.817525	0.415625	0.784782	0.703156
MN635756_Ber56_	02:03:00	0.832836	1.35842	0.611879	1.81312	1.59078	1.01501	0.554091	1.08301	1.59769	1.03669	0.764849	1.1604	0.78327	0.472863	0.710745	0.717959
MF198443_Pch8_C	02:03:00	0.84315	1.35804	0.611902	1.83392	1.51886	1.07626	0.547182	1.08173	1.59775	1.02376	0.75555	1.15939	0.850938	0.411362	0.782591	0.6755
MH730942_P.cera	02:03:00	0.873579	1.4207	0.663277	1.66605	1.49173	1.01408	0.393045	1.17067	1.69136	1.10767	0.734	1.16597	0.840267	0.483878	0.582985	0.789485
MH730941_Che2_C	02:03:00	0.817409	1.42009	0.667272	1.67608	1.5621	1.00112	0.390525	1.16317	1.70154	1.10057	0.734	1.16597	0.845329	0.480776	0.582985	0.789485
MH730940_Che1_C	02:03:00	0.817409	1.42009	0.667272	1.67608	1.5621	1.00112	0.390525	1.16317	1.70154	1.10057	0.734	1.16597	0.845329	0.480776	0.582985	0.789485
MH730939_Pea4_C	02:03:00	0.84315	1.35804	0.611902	1.83392	1.51886	1.07626	0.547182	1.08173	1.59775	1.02376	0.75555	1.15939	0.850938	0.411362	0.782591	0.6755
MH730938_Pea1_C	02:03:00	0.84315	1.35804	0.611902	1.83392	1.51886	1.07626	0.547182	1.08173	1.59775	1.02376	0.75555	1.15939	0.850938	0.411362	0.782591	0.6755
KF135212_ChrYT1	02:03:00	0.974673	1.41485	0.511255	1.66613	1.41485	0.974918	0.500947	1.2601	1.74816	1.07611	0.761267	1.17506	0.868068	0.425283	0.587531	0.723244
KF135211_ChrYT1	02:03:00	0.922549	1.42317	0.573581	1.68471	1.42317	0.974918	0.494875	1.2667	1.73713	1.06307	0.742924	1.1669	0.877746	0.42751	0.583448	0.730837
KF135210_ChrYT1	02:03:00	0.933499	1.42223	0.576975	1.69467	1.42223	0.962216	0.491641	1.25842	1.68147	1.12895	0.742924	1.1669	0.88294	0.424716	0.583448	0.730837
KF135209_ChrYT8	02:03:00	0.779395	1.42317	0.651572	1.69357	1.49433	1.0545	0.400802	1.19378	1.87327	0.96557	0.734	1.16597	0.882366	0.42976	0.582985	0.73855
KF135208_ChrYT6	02:03:00	0.911791	1.42422	0.570226	1.74523	1.42422	0.987874	0.498152	1.19539	1.72697	1.07011	0.742924	1.1669	0.872613	0.430341	0.583448	0.730837
KF135207_ChrYT5	02:03:00	0.922549	1.42317	0.659518	1.6196	1.42317	0.974918	0.497893	1.2601	1.59933	1.06955	0.752011	1.1679	0.999925	0.425283	0.583948	0.723244
KF135206_ChrYT2	02:03:00	0.922549	1.42317	0.651572	1.63665	1.42317	0.974918	0.491894	1.27336	1.72667	1.05666	0.734	1.16597	0.882366	0.42976	0.582985	0.73855
KF135205_FchrYT	02:03:00	0.82271	1.36778	0.608148	1.79268	1.52976	1.11888	0.561334	1.02996	1.58794	1.05024	0.679866	1.2265	0.903512	0.338196	0.77919	0.7105
KF135204_AprSX3	02:03:00	0.874378	1.2631	0.663582	1.83594	1.51216	1.13365	0.49212	1.1102	1.62578	0.98424	0.679866	1.16651	0.896621	0.344004	0.845718	0.612953
KF135203_FchrYT	02:03:00	0.874378	1.361	0.663582	1.7697	1.52217	1.06949	0.403642	1.18999	1.70872	0.899021	0.679866	1.1604	0.821139	0.422758	0.84129	0.668445
KF135202_FchrYT	02:03:00	0.884945	1.36019	0.612087	1.75283	1.52127	1.05547	0.501347	1.16388	1.75125	0.909853	0.63504	1.16388	0.813311	0.413482	0.84381	0.695926
KF135201_PchHN9	02:03:00	0.827347	1.4196	0.671317	1.68624	1.33087	1.15625	0.476229	1.15576	1.8629	1.02301	0.667272	1.16597	0.850452	0.477714	0.582985	0.789485
KF135200_PchHN2	02:03:00	0.807649	1.4207	0.667297	1.65732	1.4207	1.10975	0.395427	1.24218	1.91848	0.95262	0.675385	1.1669	0.835868	0.481345	0.583448	0.78124
KF135199_PchHN1	02:03:00	0.827347	1.4196	0.675385	1.67741	1.4196	1.08165	0.39039	1.22636	1.87419	1.02921	0.675385	1.1669	0.773068	0.53653	0.583448	0.78124
KF135198_PchGCS	02:03:00	0.86321	1.32397	0.663325	1.65613	1.41224	1.10975	0.395427	1.24872	1.90706	0.880724	0.827347	1.04107	0.835265	0.546314	0.586519	0.789485
KF135197_PchGCS	02:03:00	0.874378	1.361	0.663582	1.7697	1.52217	1.06949	0.403642	1.18999	1.70872	0.899021	0.679866	1.1604	0.821139	0.422758	0.84129	0.668445
KF135196_PchGCS	02:03:00	0.874378	1.361	0.663582	1.7697	1.52217	1.06949	0.403642	1.18999	1.70872	0.899021	0.679866	1.1604	0.821139	0.422758	0.84129	0.668445
KF135195_FchrYT	02:03:00	0.864	1.3529	0.663704	1.75916	1.51311	1.06949	0.406134	1.18999	1.77541	0.904571	0.619457	1.16756	0.816251	0.422758	0.846483	0.668445
JX569828_417/11	02:03:00	0.832836	1.35842	0.611879	1.81312	1.51928	1.09019	0.554091	1.08301	1.66567	0.96519	0.764849	1.1604	0.84129	0.411848	0.710745	0.717959
JX569827_412/11	02:03:00	0.84315	1.35804	0.611902	1.83392	1.51886	1.07626	0.547182	1.08173	1.59775	1.02376	0.75555	1.15939	0.850938	0.411362	0.782591	0.6755
JX569826_373/11	02:03:00	1.08378	1.41918	0.625116	1.52678	1.41918	0.927743	0.653838	1.2603	1.53153	1.14422	0.72	1.03722	0.898944	0.364823	0.715826	0.720272
JX569825_368/11	02:03:00	1.07128	1.42058	0.617825	1.52625	1.42058	0.940408	0.654391	1.2758	1.51367	1.14518	0.711504	1.03671	0.898632	0.369311	0.715479	0.728166
FJ231738_ChrT22	02:03:00	0.832836	1.35842	0.611879	1.81312	1.59078	1.01501	0.554091	1.08301	1.59769	1.03669	0.679866	1.1604	0.84129	0.411848	0.84129	0.668445
FJ231737_ChrT21	02:03:00	0.972942	1.38992	0.448445	1.7374	1.54628	0.95774	0.411074	1.18838	1.62769	1.08374	0.803816	1.13606	0.931244	0.344004	0.73246	0.6755
FJ231736_ChrT13	02:03:00	0.774321	1.42952	0.615656	1.82432	1.59034	1.00204	0.550539	1.07607	1.60755	1.03004	0.679866	1.23292	0.846483	0.409208	0.78327	0.668445
FJ231735_ChrT77	02:03:00	0.774321	1.42952	0.615656	1.82432	1.59034	1.00204	0.550539	1.07607	1.60755	1.03004	0.679866	1.23292	0.846483	0.409208	0.78327	0.668445
FJ231734_ChrT54	02:03:00	0.832836	1.35842	0.67572	1.76434	1.59078	1.01501	0.550712	1.08871	1.58794	1.03036	0.6716	1.23186	0.845718	0.414016	0.782591	0.6755
FJ231733_ChrT50	02:03:00	0.832836	1.34971	0.611879	1.82267	1.50954	1.07626	0.550539	1.08173	1.59769	1.03004	0.679866	1.23941	0.918624	0.411362	0.787392	0.612953
FJ231732_ChrT43	02:03:00	0.832836	1.34111	0.611879	1.83231	1.49993	1.06259	0.547032	1.08053	1.59769	1.11171	0.679866	1.17268	0.923485	0.410904	0.791558	0.619457
FJ231731_ChrT42	02:03:00	0.84315	1.35804	0.615656	1.82432	1.51886	1.07626	0.550539	1.07607	1.60755	1.03004	0.679866	1.23292	0.846483	0.409208	0.78327	0.668445
FJ231730_ChrT2_	02:03:00	0.84315	1.35804	0.615656	1.82432	1.51886	1.07626	0.550539	1.07607	1.60755	1.03004	0.679866	1.23292	0.846483	0.409208	0.78327	0.668445
HQ833200_Fpch-j	02:03:00	1.08378	1.42884	0.617762	1.60686	1.3574	0.940408	0.722824	1.19187	1.51352	1.13845	0.703158	1.03062	0.903857	0.369311	0.71127	0.728166
HQ833199_Pch-b_	02:03:00	1.08378	1.41918	0.621417	1.53512	1.41918	0.927743	0.649969	1.26718	1.52247	1.13745	0.632448	1.10972	0.903857	0.366816	0.715479	0.728166
HQ833198_Fchr-r	02:03:00	0.788646	1.40388	0.651503	1.67274	1.54427	1.01408	0.390691	1.26875	1.72648	1.03	0.807649	1.0451	0.901826	0.491641	0.64767	0.69671
AY037791_KU_Slo	02:03:00	0.832836	1.42991	0.604463	1.83231	1.51928	1.01501	0.547375	1.09447	1.57832	1.02412	0.74642	1.15846	0.850192	0.416206	0.781964	0.682667
AY037790_NT_Slo	02:03:00	0.82271	1.35013	0.608148	1.81155	1.51002	1.09019	0.554091	1.08871	1.73998	0.96519	0.679866	1.16651	0.840561	0.414016	0.787392	0.6755
AY037789_YUG_Sl	02:03:00	0.84315	1.35804	0.611902	1.77523	1.51886	1.07626	0.547182	1.15791	1.51276	1.02376	0.75555	1.15939	0.98298	0.335184	0.782591	0.6755
AY037788_GG_Slo	02:03:00	0.895704	1.41258	0.517336	1.81973	1.50087	1.09019	0.639537	1.0383	1.63545	0.870481	0.82271	1.11314	0.844354	0.41842	0.790916	0.689948
ON088602_PNRSV-	02:03:00	0.812768	1.50087	0.456145	1.85819	1.57149	1.01501	0.557511	1.08871	1.65564	0.881227	0.84315	1.11502	0.835466	0.414016	0.792253	0.6755
MF069046_Cigany	02:03:00	0.832836	1.35842	0.611879	1.81312	1.51928	1.09019	0.554091	1.08301	1.59769	1.03669	0.679866	1.1604	0.84129	0.411848	0.84129	0.668445
MF069040_Rannaj	02:03:00	0.807649	1.4207	0.679654	1.6317	1.4207	1.10975	0.40275	1.22297	1.64816	1.06179	0.770694	1.09699	1.06415	0.412753	0.585063	0.757265
JF333586_DJ1-1_	02:03:00	0.832836	1.34971	0.61948	1.80368	1.50954	1.07626	0.557378	1.07046	1.61753	1.04284	0.540068	1.37322	0.909055	0.331692	0.78887	0.6615
AY007217	02:03:00	0.761375	1.39743	0.655848	1.67388	1.4673	1.04076	0.405511	1.26504	1.88556	0.976914	0.761267	0.97963	0.92837	0.426951	0.593715	0.789485
KC965105_HSY4-1	02:03:00	0.770306	1.42422	0.647762	1.68367	1.56664	0.987874	0.403457	1.20168	1.86231	0.971964	0.734	1.16597	0.877206	0.432606	0.582985	0.73855
KT444703_ChrYL_	02:03:00	0.933499	1.413	0.580493	1.69467	1.413	0.94976	0.400422	1.31276	1.75806	1.05566	0.837467	1.10064	0.88294	0.421958	0.587005	0.730837
KX650619_SCh-Ta	02:03:00	0.817409	1.41105	0.590984	1.7253	1.55215	0.988407	0.39277	1.22636	1.7223	1.1069	0.837467	1.04193	0.840903	0.475213	0.587005	0.78124
L38823_____peac	02:03:00	1.10943	1.50528	0.62503	1.43036	1.3459	0.903168	0.708367	1.32332	1.53132	1.11568	0.703158	0.977897	0.919515	0.363914	0.788156	0.736189
OM362557_MUSSER	02:03:00	1.12493	1.36778	0.583107	1.72656	1.43977	0.868097	0.694478	1.21252	1.29579	1.2327	0.765661	0.962039	0.997236	0.350993	0.83281	0.646534
OM362556_MUSSER	02:03:00	1.08488	1.361	0.711604	1.65497	1.52217	0.891245	0.629605	1.1603	1.34414	1.17176	0.694958	1.02459	0.930918	0.441239	0.836988	0.660743
OM362555_MUSSER	02:03:00	1.12493	1.36778	0.644108	1.67608	1.43977	0.868097	0.690416	1.21911	1.28822	1.22549	0.756733	0.961611	1.00266	0.3529	0.832439	0.65358
OM362554_MUSSER	02:03:00	1.12067	1.34326	0.603621	1.53395	1.50233	0.847409	0.723518	1.22003	1.61469	0.88631	0.756733	0.98298	0.960512	0.378038	0.792253	0.682951
OM362553_MUSSER	02:03:00	1.1542	1.44721	0.680788	1.72272	1.2844	0.875267	0.756253	1.15429	1.07224	1.4957	0.569204	1.14314	1.03056	0.334135	0.828778	0.632778
OM362552_MUSSER	02:03:00	1.24548	1.20706	0.728675	1.55658	1.60341	0.712996	0.712053	1.21544	1.14969	1.42411	0.496	1.14995	0.974684	0.351838	0.905583	0.632778
OM362551_WCT15_	02:03:00	1.1226	1.41568	0.632448	1.56237	1.41568	0.970467	0.70784	1.09493	1.4072	1.02637	0.632448	1.16813	0.978308	0.359528	0.715479	0.782104
OM362550_WCT9_U	02:03:00	1.136	1.42411	0.707368	1.44738	1.3529	1.06949	0.699561	1.16667	1.54049	0.856962	0.694958	1.10277	0.989538	0.361504	0.710996	0.790722
OM362549_28CLSH	02:03:00	1.03472	1.50652	0.621375	1.55258	1.34701	0.915332	0.713121	1.26559	1.46023	1.19448	0.62503	1.03628	0.972178	0.366356	0.788156	0.668024
OM362548_003WCM	02:03:00	1.072	1.50316	0.632471	1.52123	1.344	0.95774	0.699046	1.24062	1.40725	1.1709	0.703158	1.03628	0.989538	0.359126	0.788156	0.668024
OM362547_WCA3_U	02:03:00	1.02011	1.50228	0.636258	1.58977	1.34321	1.04172	0.62503	1.23251	1.55883	1.00699	0.703158	1.03628	0.995464	0.356778	0.788156	0.668024
OM362546_WCA1_U	02:03:00	1.05901	1.35098	0.743685	1.47689	1.51097	0.953335	0.651167	1.21329	1.62397	0.88631	0.617741	1.16722	0.960695	0.37595	0.714924	0.675426
OM362545_WCGA2_	02:03:00	1.09649	1.26689	0.694958	1.62513	1.42748	1.19576	0.642367	1.0562	1.59068	0.96355	0.694958	1.03022	0.783547	0.452657	0.710996	0.858888
OM362544_WCGA1_	02:03:00	1.09649	1.26689	0.703183	1.60747	1.42748	1.19576	0.649969	1.04472	1.60951	0.974953	0.632448	1.10369	0.77503	0.447737	0.71159	0.840318
MW207218_PN15_B	02:03:00	0.917819	1.34971	0.608148	1.83231	1.50954	1.07626	0.547182	1.08745	1.50348	1.02376	0.75555	1.16553	0.850192	0.413538	0.786732	0.682667
MN722634_Rad_Bu	02:03:00	0.84315	1.35804	0.530149	1.88269	1.51886	1.07626	0.550539	1.07607	1.60755	1.03004	0.764849	1.1604	0.846483	0.409208	0.78327	0.668445
MN722633_Nef4_B	02:03:00	0.807649	1.41159	0.663277	1.67486	1.64097	0.925564	0.479281	1.16932	1.69136	1.10057	0.817409	1.04027	0.844713	0.48332	0.512811	0.849336
MN656197_YJ5_Ch	02:03:00	0.817409	1.42925	0.523443	1.77916	1.42925	1.10975	0.397838	1.15248	1.78984	1.12118	0.752011	1.16185	0.889581	0.414891	0.580923	0.765132
MN656194_YJ4_Ch	02:03:00	0.807649	1.4207	0.591049	1.76851	1.4207	1.10975	0.400279	1.15248	1.79003	1.12806	0.692061	1.16897	0.884255	0.414891	0.584486	0.765132
NC004364_30/4__	02:03:00	0.734	1.4911	0.679554	1.65003	1.42009	1.09557	0.397713	1.22143	1.88576	1.04852	0.692061	1.09591	0.889581	0.412232	0.584486	0.814496
MH282500_217169	02:03:00	1.02011	1.27146	0.647688	1.48942	1.43263	1.14872	0.555145	1.21544	1.81353	0.967028	0.582919	1.15683	0.838704	0.351838	0.838704	0.749003
MH282499_217169	02:03:00	1.008	1.27232	0.643832	1.48056	1.4336	1.16408	0.558846	1.22354	1.80273	0.973474	0.582919	1.15683	0.833711	0.354184	0.838704	0.749003
MF145112_SDChr1	02:03:00	0.788646	1.413	0.651503	1.66384	1.48365	1.02729	0.393228	1.2702	1.80792	1.03669	0.807649	1.03955	0.897029	0.428691	0.585659	0.806372
MF145111_SDChr1	02:03:00	0.779395	1.41387	0.659518	1.68471	1.48456	1.04076	0.403039	1.25842	1.74772	0.970957	0.837467	1.04193	0.934375	0.424716	0.587005	0.78124
MF145110_SDChr9	02:03:00	0.807649	1.41159	0.583885	1.724	1.55275	1.00112	0.392892	1.24071	1.70161	1.10724	0.827347	1.04107	0.898216	0.41874	0.586519	0.789485
MF145109_SDChr9	02:03:00	0.817409	1.41105	0.587402	1.73438	1.55215	0.988407	0.39039	1.23281	1.71186	1.10019	0.827347	1.04107	0.845329	0.477714	0.586519	0.789485
MF145108_SDChr9	02:03:00	0.807649	1.41159	0.587445	1.71497	1.55275	1.00112	0.395288	1.23422	1.71198	1.11399	0.752011	1.10064	0.893514	0.416548	0.587005	0.78124
MF145107_SDChr9	02:03:00	0.807649	1.41159	0.583885	1.724	1.55275	1.00112	0.392892	1.24071	1.70161	1.10724	0.827347	1.04107	0.898216	0.41874	0.586519	0.789485
MF145106_SDChr1	02:03:00	0.817409	1.41105	0.663277	1.69391	1.55215	0.988407	0.385714	1.24592	1.69136	1.08701	0.807649	1.03955	0.854322	0.482796	0.585659	0.806372
MF145105_SDChr9	02:03:00	0.917819	1.27729	0.67572	1.81312	1.4392	1.1044	0.482767	1.09004	1.65552	1.03706	0.6716	1.15332	0.84129	0.414523	0.83616	0.668445
MF145104_SDChr6	02:03:00	0.84315	1.35804	0.619457	1.81481	1.51886	1.07626	0.553937	1.07046	1.61747	1.0364	0.619457	1.23407	0.914667	0.331692	0.842074	0.6615
MF145103_SDChr7	02:03:00	0.84315	1.35804	0.619457	1.81481	1.59034	1.00204	0.553937	1.07046	1.61747	1.0364	0.619457	1.23407	0.914667	0.331692	0.842074	0.6615
MF145102_SDChr6	02:03:00	0.82271	1.43042	0.600777	1.82114	1.51982	1.02823	0.550929	1.10158	1.5687	1.03077	0.663484	1.23087	0.917854	0.341333	0.839887	0.619457
MF145101_SDChr6	02:03:00	0.82271	1.43042	0.608148	1.80207	1.51982	1.02823	0.557689	1.09004	1.58794	1.04342	0.679866	1.23292	0.908243	0.337759	0.78327	0.668445
MF145100_SDChr6	02:03:00	0.832836	1.36724	0.611879	1.80368	1.4392	1.1044	0.557689	1.16073	1.5127	1.04342	0.764849	1.15436	0.966773	0.336	0.77919	0.6615
MF145099_SDChr6	02:03:00	0.812768	1.34195	0.611972	1.84846	1.50087	1.18417	0.48859	1.02199	1.59793	1.04956	0.627176	1.30698	0.960055	0.274566	0.793	0.668445
MF145098_SDChr6	02:03:00	0.84315	1.35804	0.608194	1.84362	1.51886	1.07626	0.543866	1.08745	1.50359	1.10528	0.663484	1.23087	0.929185	0.336957	0.839887	0.619457
MF145097_SDChr1	02:03:00	0.817409	1.41105	0.587402	1.73438	1.55215	0.988407	0.39039	1.23281	1.71186	1.10019	0.827347	1.04107	0.845329	0.477714	0.586519	0.789485
MF145096_SDChr1	02:03:00	0.807649	1.41159	0.583885	1.724	1.55275	1.00112	0.392892	1.24071	1.70161	1.10724	0.827347	1.04107	0.898216	0.41874	0.586519	0.789485
MF145095_SDChr1	02:03:00	0.779395	1.42317	0.651572	1.69357	1.49433	1.0545	0.400802	1.19378	1.87327	0.96557	0.667272	1.22427	0.882366	0.42976	0.582985	0.73855
MF145094_SDChr1	02:03:00	0.832836	1.35842	0.615656	1.8614	1.35842	1.18417	0.557511	1.01667	1.60755	1.04309	0.619457	1.29215	0.966773	0.333832	0.784	0.6615
MF145093_SDChr9	02:03:00	0.90666	1.36778	0.597158	1.82114	1.60174	0.945261	0.480068	1.18686	1.47631	1.03126	0.884945	1.09391	0.845008	0.421647	0.777253	0.682667
MF145092_SDChr9	02:03:00	0.779395	1.42317	0.712437	1.64531	1.49433	1.0545	0.398402	1.20009	1.86205	0.959788	0.725236	1.16512	0.887034	0.432034	0.582561	0.746386
MF145091_SDChr1	02:03:00	0.84315	1.35804	0.619457	1.81481	1.51886	1.07626	0.553937	1.07046	1.61747	1.0364	0.619457	1.23407	0.914667	0.331692	0.842074	0.6615
MF145090_SDChr9	02:03:00	0.779395	1.42317	0.651572	1.69357	1.49433	1.0545	0.400802	1.19378	1.87327	0.96557	0.667272	1.22427	0.882366	0.42976	0.582985	0.73855
MF145089_SDChr9	02:03:00	0.832836	1.35842	0.615656	1.80368	1.51928	1.09019	0.557511	1.07737	1.60755	1.04309	0.619457	1.23407	0.909055	0.333832	0.842074	0.6615
MF145088_SDChr9	02:03:00	0.832836	1.35842	0.615656	1.80368	1.51928	1.09019	0.557511	1.07737	1.60755	1.04309	0.619457	1.23407	0.966773	0.273135	0.842074	0.6615
MF145087_SDChr7	02:03:00	0.779395	1.40469	0.663564	1.62808	1.40469	1.12421	0.402878	1.31276	1.84139	0.97057	0.761267	1.10739	0.934375	0.421958	0.516781	0.78124
MF145086_SDChr1	02:03:00	0.817409	1.41105	0.667272	1.68495	1.55215	0.988407	0.388038	1.23933	1.70154	1.09356	0.817409	1.04027	0.849801	0.480241	0.58607	0.797861
MF145085_SDChr8	02:03:00	0.779395	1.42317	0.643815	1.71159	1.49433	1.0545	0.396031	1.20648	1.85097	0.954075	0.798062	1.09157	0.891752	0.434332	0.582173	0.754348
MF145084_SDChr5	02:03:00	0.82271	1.35013	0.611902	1.85973	1.42119	1.18417	0.557511	1.02199	1.59775	1.04309	0.619457	1.29891	0.965909	0.274566	0.788105	0.668445
MF145083_SDChr2	02:03:00	0.779395	1.42317	0.64767	1.70253	1.49433	1.0545	0.398402	1.20009	1.86205	0.959788	0.807649	1.0923	0.887034	0.432034	0.582561	0.746386
MF145082_SDChr1	02:03:00	0.812768	1.35949	0.600777	1.80057	1.59204	1.04172	0.557911	1.10294	1.5687	1.04383	0.6716	1.23186	0.907489	0.341756	0.782591	0.6755
MF145081_SDChr1	02:03:00	0.765661	1.3459	0.647897	1.70969	1.50528	1.0838	0.403856	1.21703	1.8789	0.991282	0.75555	1.11314	0.890169	0.432368	0.585864	0.741056
KY484024_ZK15__	02:03:00	0.940764	1.39327	0.615703	1.86509	1.4666	0.945261	0.647897	1.0802	1.45374	1.04383	0.75555	1.20646	0.780737	0.41078	0.766455	0.75592
KY484023_SH12__	02:03:00	1.04499	1.35066	0.604463	1.80057	1.42175	1.02823	0.557689	1.09578	1.49437	1.13337	0.679866	1.23941	0.835466	0.339537	0.787392	0.6755
KY484022_SH6___	02:03:00	0.895704	1.41258	0.611972	1.79115	1.50087	0.921025	0.651454	1.15928	1.44493	1.04956	0.696862	1.24824	0.831092	0.33558	0.793	0.717959
KY484021_SH4___	02:03:00	0.917819	1.35842	0.611879	1.81312	1.51928	1.01501	0.554091	1.08301	1.5127	1.12606	0.679866	1.23292	0.84129	0.33558	0.78327	0.717959
KY484020_SH3___	02:03:00	0.917819	1.38523	0.600821	1.81312	1.54927	0.95774	0.554815	1.18216	1.48536	1.03804	0.737454	1.21064	0.78327	0.419977	0.769114	0.717959
KY484019_PN100_	02:03:00	0.895704	1.27841	0.604463	1.83884	1.44046	1.05547	0.565027	1.09863	1.49437	1.05715	0.679866	1.2265	0.955055	0.417789	0.77919	0.6615
KY484018_PN50__	02:03:00	0.95256	1.36626	0.619551	1.84712	1.43817	1.06259	0.543697	1.06921	1.46283	1.10493	0.6716	1.22541	0.857064	0.406602	0.83616	0.668445
KY484017_PN10__	02:03:00	0.917819	1.35842	0.608148	1.82267	1.51928	1.01501	0.550712	1.08871	1.50348	1.11919	0.6716	1.23186	0.845718	0.414016	0.782591	0.6755
KY484016_PN3___	02:03:00	0.917819	1.35842	0.615656	1.80368	1.42991	0.921025	0.647432	1.15324	1.45363	1.13301	0.688285	1.23407	0.909055	0.333832	0.784	0.7105
KY484015_PN1___	02:03:00	0.917819	1.37617	0.604463	1.87114	1.4486	0.945261	0.64397	1.09717	1.4272	1.12695	0.74642	1.21798	0.84129	0.417232	0.773776	0.668445
KY484014_P2___p	02:03:00	0.917819	1.36724	0.608148	1.81312	1.52915	0.933025	0.554288	1.09004	1.50348	1.19798	0.6716	1.22541	0.84129	0.337759	0.778494	0.717959
KU977382_Cherry	02:03:00	0.817409	1.42009	0.667272	1.67608	1.5621	1.00112	0.390525	1.16317	1.70154	1.10057	0.734	1.16597	0.845329	0.480776	0.582985	0.789485
KU977381_Cherry	02:03:00	0.817409	1.42009	0.667272	1.67608	1.5621	1.00112	0.390525	1.16317	1.70154	1.10057	0.734	1.16597	0.845329	0.480776	0.582985	0.789485
KU977380_Cherry	02:03:00	0.817409	1.42009	0.667272	1.67608	1.5621	1.00112	0.390525	1.16317	1.70154	1.10057	0.734	1.16597	0.845329	0.480776	0.582985	0.789485
KU977379_YTL1_C	02:03:00	0.873579	1.4207	0.663277	1.66605	1.49173	1.01408	0.393045	1.17067	1.69136	1.10767	0.734	1.16597	0.840267	0.483878	0.582985	0.789485
KU977378_Plum_3	02:03:00	0.84315	1.35804	0.611902	1.83392	1.51886	1.07626	0.547182	1.08173	1.59775	1.02376	0.75555	1.15939	0.850938	0.411362	0.782591	0.6755
KU977377_Peach_	02:03:00	0.84315	1.35804	0.611902	1.83392	1.51886	1.07626	0.547182	1.08173	1.59775	1.02376	0.75555	1.15939	0.850938	0.411362	0.782591	0.6755
KU977376_Peach_	02:03:00	0.84315	1.35804	0.611902	1.83392	1.51886	1.07626	0.547182	1.08173	1.59775	1.02376	0.75555	1.15939	0.850938	0.411362	0.782591	0.6755
KU977375_Peach_	02:03:00	0.84315	1.35804	0.611902	1.83392	1.51886	1.07626	0.547182	1.08173	1.59775	1.02376	0.75555	1.15939	0.850938	0.411362	0.782591	0.6755
KU977374_Peach_	02:03:00	0.84315	1.35804	0.611902	1.83392	1.51886	1.07626	0.547182	1.08173	1.59775	1.02376	0.75555	1.15939	0.850938	0.411362	0.782591	0.6755
KX353935_SHN-40	02:03:00	0.917819	1.35842	0.608148	1.82267	1.51928	1.01501	0.550712	1.08871	1.50348	1.11919	0.6716	1.23186	0.845718	0.414016	0.782591	0.6755
KX353934_SHN-31	02:03:00	0.917819	1.35842	0.608148	1.82267	1.51928	1.01501	0.550712	1.08871	1.50348	1.11919	0.6716	1.23186	0.845718	0.414016	0.782591	0.6755
KX353933_SHN-12	02:03:00	1.04499	1.35066	0.604463	1.80057	1.42175	1.02823	0.557689	1.09578	1.49437	1.13337	0.679866	1.23941	0.835466	0.339537	0.787392	0.6755
KX353932_SHN-6_	02:03:00	0.90666	1.42119	0.615703	1.79268	1.51002	0.921025	0.651454	1.15324	1.36823	1.04956	0.696862	1.24174	0.831805	0.409703	0.78887	0.7105
KX353931_ZK-15_	02:03:00	0.917819	1.35842	0.604463	1.83231	1.51928	1.01501	0.547375	1.09447	1.57832	1.11241	0.663484	1.23087	0.791558	0.416206	0.781964	0.682667
KX353930_ZKN-52	02:03:00	0.917819	1.35842	0.604463	1.83231	1.51928	1.01501	0.547375	1.09447	1.57832	1.11241	0.663484	1.23087	0.791558	0.416206	0.781964	0.682667
KX574326_MA-BR_	02:03:00	0.84315	1.27688	0.6717	1.84362	1.52866	1.09019	0.631831	1.03281	1.5785	1.01795	0.737454	1.02194	0.85544	0.416206	0.777253	0.796444
KX574325_DN-BR_	02:03:00	0.84315	1.27688	0.6717	1.84362	1.52866	1.09019	0.631831	1.03281	1.5785	1.01795	0.737454	1.09391	0.85544	0.416206	0.777253	0.733235
KJ958527_Rose-B	02:03:00	0.725236	1.35819	0.868379	1.71497	1.44874	1.0545	0.396031	1.18753	1.73676	1.11609	0.716628	1.07443	0.893514	0.42751	0.573029	0.78124
JQ005058_Pch13_	02:03:00	0.812768	1.51061	0.456145	1.84846	1.5817	0.933025	0.561131	1.09004	1.58806	1.04986	0.774321	1.16756	0.902738	0.337759	0.788105	0.668445
JQ005057_Pch11_	02:03:00	0.812768	1.51061	0.456145	1.84846	1.5817	0.933025	0.561131	1.09004	1.58806	1.04986	0.774321	1.16756	0.902738	0.337759	0.788105	0.668445
JQ005056_Pch10_	02:03:00	0.803005	1.51133	0.453398	1.83733	1.67135	0.868097	0.564799	1.09717	1.5785	1.05672	0.774321	1.16756	0.8973	0.339967	0.788105	0.668445
JQ005055_Pch9_C	02:03:00	0.812768	1.51061	0.456145	1.84846	1.5817	0.933025	0.561131	1.09004	1.58806	1.04986	0.774321	1.16756	0.902738	0.337759	0.788105	0.668445
JQ005054_Pch8_C	02:03:00	0.812768	1.51061	0.456145	1.84846	1.5817	0.933025	0.561131	1.09004	1.58806	1.04986	0.774321	1.16756	0.902738	0.337759	0.788105	0.668445
JQ005053_Pch7_C	02:03:00	0.812768	1.51061	0.456145	1.84846	1.5817	0.933025	0.561131	1.09004	1.58806	1.04986	0.774321	1.16756	0.902738	0.337759	0.788105	0.668445
JQ005052_Pch6_C	02:03:00	0.812768	1.51061	0.456145	1.84846	1.5817	0.933025	0.561131	1.09004	1.58806	1.04986	0.774321	1.16756	0.902738	0.337759	0.788105	0.668445
JQ005051_Pch5_C	02:03:00	0.667272	1.5621	0.67541	1.71632	1.42009	1.09557	0.395288	1.15105	1.78984	1.04212	0.752011	1.0949	0.951906	0.414379	0.583948	0.773123
JQ005050_Pch4_C	02:03:00	0.812768	1.51061	0.456145	1.84846	1.5817	0.933025	0.561131	1.09004	1.58806	1.04986	0.774321	1.16756	0.902738	0.337759	0.788105	0.668445
JQ005049_Pch3_C	02:03:00	0.675385	1.56156	0.679503	1.72672	1.4196	1.08165	0.39277	1.14372	1.73273	1.1069	0.752011	1.0949	0.957675	0.411739	0.583948	0.773123
JQ005048_Pch2_C	02:03:00	0.675385	1.56156	0.679503	1.72672	1.4196	1.08165	0.39277	1.14372	1.73273	1.1069	0.752011	1.0949	0.957675	0.411739	0.583948	0.773123
JQ005047_Pch1_C	02:03:00	0.84315	1.2687	0.611902	1.8926	1.51886	1.16904	0.547182	1.02079	1.59775	1.02376	0.75555	1.15939	0.850938	0.411362	0.782591	0.6755
JQ005046_Chr18_	02:03:00	0.832836	1.35842	0.67572	1.82267	1.59078	1.01501	0.479653	1.08871	1.50348	1.11919	0.75555	1.15939	0.845718	0.414016	0.782591	0.6755
JQ005045_Chr17_	02:03:00	0.84315	1.35804	0.611902	1.83392	1.59034	1.00204	0.547182	1.08173	1.51276	1.11202	0.75555	1.15939	0.850938	0.411362	0.782591	0.6755
JQ005044_Chr16_	02:03:00	0.84315	1.35804	0.611902	1.83392	1.59034	1.00204	0.547182	1.08173	1.59775	1.02376	0.75555	1.15939	0.850938	0.411362	0.782591	0.6755
JQ005043_Chr15_	02:03:00	0.84315	1.35804	0.615656	1.82432	1.59034	1.00204	0.550539	1.07607	1.60755	1.03004	0.679866	1.23292	0.846483	0.409208	0.78327	0.668445
JQ005042_Chr14_	02:03:00	0.84315	1.35804	0.675771	1.78463	1.59034	1.00204	0.543866	1.08745	1.58806	1.01756	0.74642	1.15846	0.85544	0.413538	0.781964	0.682667
JQ005041_Chr13_	02:03:00	0.84315	1.35804	0.675771	1.78463	1.59034	1.00204	0.543866	1.08745	1.58806	1.01756	0.74642	1.15846	0.85544	0.413538	0.781964	0.682667
JQ005040_Chr12_	02:03:00	0.84315	1.34939	0.611902	1.84362	1.66898	0.989311	0.543697	1.08053	1.59775	1.01724	0.75555	1.16553	0.796444	0.410904	0.786732	0.682667
JQ005039_Chr11_	02:03:00	0.832836	1.34971	0.611879	1.82267	1.58058	1.00204	0.550539	1.08173	1.59769	1.03004	0.764849	1.16651	0.845718	0.411362	0.787392	0.6755
JQ005038_Chr10_	02:03:00	0.84315	1.35804	0.675771	1.78463	1.59034	1.00204	0.543866	1.08745	1.58806	1.01756	0.74642	1.15846	0.85544	0.413538	0.781964	0.682667
JQ005037_Chr9_C	02:03:00	0.832836	1.35842	0.608148	1.82267	1.59078	1.01501	0.550712	1.08871	1.50348	1.11919	0.75555	1.15939	0.918624	0.337346	0.782591	0.6755
JQ005036_Chr8_C	02:03:00	0.84315	1.35804	0.675771	1.78463	1.59034	1.00204	0.543866	1.08745	1.58806	1.01756	0.74642	1.15846	0.85544	0.413538	0.781964	0.682667
JQ005035_Chr7_C	02:03:00	0.84315	1.35804	0.615656	1.82432	1.59034	1.00204	0.479502	1.15185	1.60755	1.03004	0.764849	1.1604	0.846483	0.409208	0.78327	0.668445
JQ005034_Chr6_C	02:03:00	0.84315	1.35804	0.611902	1.83392	1.59034	1.00204	0.547182	1.08173	1.59775	1.02376	0.75555	1.15939	0.850938	0.411362	0.782591	0.6755
JQ005033_Chr5_C	02:03:00	0.84315	1.35804	0.611902	1.83392	1.59034	1.00204	0.547182	1.08173	1.59775	1.02376	0.75555	1.15939	0.850938	0.411362	0.782591	0.6755
JQ005032_Chr4_C	02:03:00	0.84315	1.35804	0.675771	1.78463	1.59034	1.00204	0.543866	1.08745	1.58806	1.01756	0.74642	1.15846	0.85544	0.413538	0.781964	0.682667
JQ005031_Chr2_C	02:03:00	0.84315	1.35804	0.6717	1.79412	1.59034	1.00204	0.540589	1.09324	1.5785	1.01143	0.737454	1.15761	0.859991	0.415738	0.781387	0.689948
JQ005030_Ch1_Ca	02:03:00	0.84315	1.35804	0.611902	1.83392	1.59034	1.00204	0.547182	1.08173	1.59775	1.02376	0.75555	1.15939	0.850938	0.411362	0.782591	0.6755
JN416776_Pch12_	02:03:00	0.837467	1.41922	0.679503	1.68764	1.25955	1.21532	0.387919	1.21859	1.88562	1.0227	0.742924	1.09396	0.851158	0.472205	0.583448	0.78124
JN416773_Chr3_C	02:03:00	0.84315	1.35804	0.611902	1.83392	1.59034	1.00204	0.547182	1.08173	1.59775	1.02376	0.75555	1.15939	0.850938	0.411362	0.782591	0.6755
U57046_30/4___p	02:03:00	0.734	1.4911	0.679554	1.65003	1.42009	1.09557	0.397713	1.22143	1.88576	1.04852	0.692061	1.09591	0.889581	0.412232	0.584486	0.814496
AF332616_Kirka_	02:03:00	0.812768	1.49124	0.526975	1.80057	1.56142	1.00204	0.557378	1.15791	1.66592	0.809097	0.853656	1.12195	0.835466	0.472304	0.723361	0.6755
AF332615_F12/1_	02:03:00	0.812768	1.50087	0.52051	1.8101	1.57149	1.01501	0.554091	1.09447	1.64548	0.875821	0.832836	1.11404	0.839887	0.416206	0.791558	0.682667
AF332613_SX/2__	02:03:00	0.86321	1.41224	0.663325	1.59853	1.41224	1.01408	0.485297	1.24872	1.69148	1.11439	0.675385	1.09972	0.950474	0.421442	0.718485	0.73855
AF332618_XII/10	02:03:00	0.84315	1.35804	0.611902	1.77523	1.51886	1.07626	0.635437	1.08173	1.59775	1.02376	0.6716	1.15939	0.850938	0.411362	0.840561	0.6755
AF332617_V/11__	02:03:00	0.853656	1.35777	0.615703	1.78626	1.51856	1.06259	0.543697	1.15053	1.60767	1.01724	0.75555	1.15939	0.856223	0.408742	0.782591	0.6755
AF332614_WWL_I/	02:03:00	1.09649	1.32042	0.648059	1.59018	1.32042	1.05547	0.49212	1.35769	1.58775	1.05715	0.679866	1.19159	0.894479	0.351402	0.729851	0.6396
AF332612_dzik__	02:03:00	0.832836	1.35842	0.671625	1.83231	1.51928	1.09019	0.476746	1.09447	1.57832	1.02412	0.74642	1.15846	0.850192	0.416206	0.781964	0.682667
AF332611_____pl	02:03:00	1.05901	1.4319	0.614275	1.50923	1.4319	0.966529	0.663417	1.28637	1.50497	1.06884	0.774749	1.03108	0.888612	0.372371	0.71159	0.720272
AY948441_RM-5_I	02:03:00	0.798062	1.42141	0.667369	1.69588	1.42141	1.12421	0.400422	1.166	1.85195	1.05566	0.683647	1.22629	0.883569	0.41976	0.583948	0.723244
AF013287_SW6_	02:03:00	1.04499	1.25366	0.655538	1.79006	1.41258	0.921025	0.78506	0.992146	1.39302	1.32588	0.647688	1.16934	0.991192	0.346464	0.657753	0.712507
AF013286_Prune_	02:03:00	0.82271	1.3589	0.608148	1.80207	1.51982	1.1044	0.557689	1.09004	1.65552	0.971458	0.679866	1.1604	0.83616	0.414523	0.84129	0.668445
AF013285_Missio	02:03:00	0.84315	1.51886	0.611902	1.77523	1.51886	0.909254	0.547182	1.08173	1.59775	1.11202	0.75555	1.15939	0.718896	0.472304	0.710129	0.788083
FJ610344___Chin	02:03:00	0.817409	1.42009	0.671317	1.66731	1.42009	1.09557	0.392892	1.23422	1.77899	1.10724	0.742924	1.09396	0.898896	0.416548	0.583448	0.78124
FJ610343_China:	02:03:00	0.779395	1.42317	0.651572	1.69357	1.49433	1.0545	0.400802	1.19378	1.87327	0.96557	0.734	1.16597	0.882366	0.42976	0.582985	0.73855
FJ610342_China:	02:03:00	0.901219	1.33629	0.717034	1.60076	1.42538	1.08281	0.4111	1.19709	1.7274	0.990376	0.837467	1.0949	0.9187	0.430954	0.583948	0.773123
FJ610341_CHCP_C	02:03:00	0.84315	1.35804	0.608194	1.78463	1.59034	1.00204	0.631586	1.08745	1.58806	1.01756	0.74642	1.15846	0.85544	0.413538	0.781964	0.682667
AY948440_RM-2_I	02:03:00	0.86321	1.42141	0.580409	1.70476	1.42141	1.12421	0.397995	1.17211	1.84073	1.04926	0.675385	1.22524	0.830892	0.421958	0.641793	0.730837
Y07568___apple_	02:03:00	0.853025	1.33334	0.584054	1.67711	1.49335	1.04076	0.405511	1.24538	1.7021	1.06908	0.761267	1.09591	1.00063	0.420315	0.584486	0.765132
ON667997_YJ4(R-	02:03:00	0.837467	1.39277	0.692087	1.68764	1.23608	1.17045	0.387741	1.39022	1.92054	1.02222	0.770694	1.11422	0.851158	0.463406	0.594252	0.617431
ON667996_YJ4(R-	02:03:00	0.837467	1.43741	0.679503	1.67015	1.2757	1.24668	0.392892	1.22143	1.88562	1.03581	0.742924	1.08263	0.842338	0.473303	0.577402	0.765132
ON667995_YJ4(R-	02:03:00	0.837467	1.37568	0.723342	1.64459	1.44447	1.29761	0.400279	1.15108	1.7541	0.89153	0.841877	1.13484	0.829445	0.446044	0.605246	0.741889
ON060761_YJ3_Ch	02:03:00	0.832836	1.35842	0.608148	1.82267	1.51928	1.09019	0.550712	1.08871	1.65552	0.959305	0.6716	1.15939	0.845718	0.414016	0.840561	0.6755
ON304061_XJ07_C	02:03:00	0.84315	1.35804	0.611902	1.83392	1.51886	1.07626	0.547182	1.08173	1.59775	1.02376	0.75555	1.15939	0.850938	0.411362	0.782591	0.6755
OM650244_M2_Leb	02:03:00	0.770306	1.42422	0.651687	1.80152	1.49543	1.06852	0.405902	1.05194	1.80843	1.07011	0.675385	1.22524	0.872613	0.430341	0.583448	0.730837
OK625809_KK10_I	02:03:00	0.788646	1.42223	0.587659	1.73857	1.49335	1.04076	0.408015	1.16152	1.86372	1.07567	0.700631	1.17013	0.869286	0.418148	0.585063	0.757265
MZ451065_13TF16	02:03:00	0.742924	1.49058	0.683672	1.71777	1.33087	1.15625	0.39518	1.13779	1.89719	1.04184	0.692061	1.16897	0.837233	0.470288	0.584486	0.765132
MZ451064_13TF13	02:03:00	0.788646	1.42223	0.655427	1.64633	1.49335	1.04076	0.488679	1.18598	1.88435	0.959259	0.734	1.16597	0.887587	0.426951	0.510112	0.789485
MZ451063_13TF13	02:03:00	0.853656	1.35777	0.611972	1.79571	1.51856	1.06259	0.627563	1.08053	1.59793	1.01107	0.74642	1.15846	0.860754	0.410904	0.781964	0.682667
MZ451062_13TF11	02:03:00	0.853656	1.35777	0.611972	1.79571	1.51856	1.06259	0.627563	1.08053	1.59793	1.01107	0.74642	1.15846	0.860754	0.410904	0.781964	0.682667
MZ451061_13TF10	02:03:00	0.7938	1.42906	0.615796	1.80693	1.51838	1.04919	0.623591	1.07369	1.60791	1.00467	0.74642	1.15846	0.866133	0.408304	0.781964	0.682667
MZ451060_13TF10	02:03:00	0.7938	1.42906	0.615796	1.80693	1.51838	1.04919	0.623591	1.07369	1.60791	1.00467	0.74642	1.15846	0.866133	0.408304	0.781964	0.682667
MZ451059_13C278	02:03:00	0.812768	1.51061	0.750971	1.62185	1.35066	1.02823	0.393366	1.38085	1.78564	0.965534	0.60444	1.16553	0.839887	0.418909	0.786732	0.682667
MZ451058_13C277	02:03:00	0.788646	1.42223	0.647625	1.66384	1.49335	1.04076	0.393443	1.2785	1.86192	0.947839	0.716628	1.16435	0.897029	0.431493	0.640391	0.689318
MZ451057_13C268	02:03:00	0.779395	1.42317	0.66766	1.6029	1.49433	1.0545	0.410699	1.24711	1.85276	0.914738	0.700631	1.17013	0.989617	0.420899	0.585063	0.757265
MZ451056_13C260	02:03:00	0.933499	1.27054	0.580493	1.67711	1.43159	1.0545	0.40569	1.25357	1.84099	1.14331	0.598191	1.21994	0.87379	0.42308	0.639015	0.715769
MZ451055_13C258	02:03:00	0.929185	1.30208	0.60091	1.69297	1.30208	1.23138	0.711604	1.10438	1.8695	0.960666	0.437189	1.33081	0.846483	0.419977	0.764509	0.668445
MZ451054_13C257	02:03:00	0.929185	1.30208	0.60091	1.69297	1.30208	1.23138	0.711604	1.10438	1.8695	0.960666	0.437189	1.33081	0.846483	0.419977	0.764509	0.668445
MZ451053_13C243	02:03:00	0.985806	1.34971	0.667579	1.79265	1.42075	0.909254	0.697535	1.03716	1.41861	1.32532	0.655515	1.1638	0.933362	0.340561	0.654638	0.749003
MZ451052_13C241	02:03:00	1.09799	1.32532	0.6717	1.5483	1.32532	1.00204	0.482462	1.3704	1.64567	1.12574	0.688285	1.05275	0.911619	0.33875	0.800681	0.689948
MZ451051_13C233	02:03:00	0.798062	1.42141	0.671464	1.63039	1.49248	1.02729	0.402878	1.23729	1.71223	1.06213	0.761267	1.09591	1.00659	0.417585	0.584486	0.765132
MZ451050_13C227	02:03:00	0.895704	1.45	0.798255	1.49946	1.3775	1.14872	0.480636	1.27261	1.74313	0.961272	0.576	1.21532	0.844354	0.349966	0.829277	0.689948
MZ451049_13C222	02:03:00	0.865866	1.36415	0.602568	1.75289	1.50774	1.04519	0.496524	1.18038	1.79097	0.901099	0.68595	1.15865	0.819902	0.419344	0.767606	0.709449
MZ451048_13C221	02:03:00	0.884945	1.36019	0.60453	1.77108	1.52127	1.05547	0.495158	1.176	1.72963	0.89862	0.688285	1.16148	0.821783	0.417789	0.842074	0.6615
MZ451047_13C214	02:03:00	0.78397	1.42923	0.608285	1.80526	1.51856	1.06259	0.693092	1.02508	1.5883	1.00498	0.737454	1.15761	0.93993	0.336592	0.781387	0.689948
MT537134_BJ-YBY	02:03:00	0.853025	1.413	0.66749	1.68585	1.413	1.12421	0.402878	1.166	1.76885	1.06213	0.692061	1.17506	0.878341	0.41976	0.587531	0.773123
LC579924_PP11_C	02:03:00	0.933499	1.57475	0.765984	1.51608	1.50317	0.974918	0.76475	0.958501	1.51634	0.921176	0.668057	1.08273	0.980992	0.446199	0.707384	0.796132
LC431515___Sout	02:03:00	0.667272	1.54233	0.67541	1.67608	1.47222	1.068	0.390284	1.22501	1.7223	0.94023	0.752011	1.10643	0.961926	0.47469	0.722866	0.674882
LC382468_Acot_A	02:03:00	0.853025	1.413	0.580493	1.69467	1.48365	1.02729	0.400422	1.17211	1.75806	1.12846	0.683647	1.17401	0.88294	0.421958	0.587005	0.78124
KY883335_Q15R3N	02:03:00	0.82271	1.3589	0.66753	1.76286	1.59134	1.02823	0.550929	1.10158	1.5687	1.03077	0.74642	1.15846	0.917854	0.341333	0.781964	0.682667
KY883325_PCH4R3	02:03:00	0.86436	1.36626	0.533502	1.90623	1.36626	1.1542	0.63139	1.06921	1.61772	1.01724	0.75555	1.15332	0.857064	0.406602	0.778494	0.668445
KY883322_M32R3_	02:03:00	0.82271	1.3589	0.67572	1.7444	1.59134	1.02823	0.485729	1.1668	1.58794	1.04342	0.679866	1.1604	0.83616	0.414523	0.84129	0.668445
KY488188_Taif_S	02:03:00	0.922549	1.0184	0.474082	1.79818	1.31689	1.02729	0.523337	1.11936	1.79098	1.02729	0.94976	0.985037	1.08161	0.731315	0.596992	0.666542
DQ983493_I-9___	02:03:00	0.82271	1.42119	0.60444	1.82114	1.58108	1.01501	0.479653	1.17154	1.57826	0.959305	0.90666	1.03441	0.845008	0.416206	0.786732	0.682667
FJ546092_PchMx.	02:03:00	0.742924	1.49058	0.667297	1.69516	1.33087	1.15625	0.385714	1.23933	1.91848	1.01688	0.725236	1.03405	0.854952	0.480241	0.582561	0.797861
FJ546091_PchMx.	02:03:00	1.05901	1.4319	0.675081	1.35533	1.52139	0.773223	0.648077	1.47068	1.60519	1.04412	0.875134	0.841101	0.778593	0.467156	0.710585	0.808391
FJ546090_PchMx.	02:03:00	1.05901	1.4319	0.675081	1.35533	1.52139	0.773223	0.648077	1.47068	1.60519	1.04412	0.875134	0.841101	0.778593	0.467156	0.710585	0.808391
EU368738_PNRSV-	02:03:00	0.84315	1.34939	0.611902	1.90262	1.42041	1.1542	0.63139	1.01965	1.59775	1.01724	0.75555	1.10725	0.85544	0.410904	0.786732	0.682667
EU368737_PNRSV-	02:03:00	0.832836	1.35842	0.608148	1.82267	1.59078	1.01501	0.550712	1.08871	1.58794	1.03036	0.6716	1.23186	0.845718	0.414016	0.782591	0.6755
EU368736_PNRSV-	02:03:00	0.832836	1.34971	0.608148	1.83231	1.50954	1.07626	0.547182	1.08745	1.73998	0.953156	0.75555	1.10725	0.791558	0.474803	0.786732	0.682667
EU368735_PNRSV-	02:03:00	0.832836	1.42075	0.615656	1.81312	1.42075	1.07626	0.553937	1.07607	1.60755	1.0364	0.688285	1.24054	0.913815	0.409208	0.715132	0.668445
EU869295___Chin	02:03:00	0.770306	1.48559	0.725652	1.61013	1.41485	1.0545	0.408179	1.18134	1.83062	0.983341	0.605553	1.17506	0.924072	0.425283	0.646284	0.773123
DQ983499_Emp___	02:03:00	1.05901	1.41241	0.617931	1.51748	1.41241	0.940408	0.658286	1.2758	1.51393	1.152	0.72	1.04289	0.893467	0.369311	0.719738	0.728166
DQ983498_143___	02:03:00	0.788646	1.42223	0.66342	1.68585	1.49335	1.04076	0.403039	1.17362	1.84099	1.06256	0.683647	1.1679	0.878341	0.422504	0.583948	0.773123
DQ983497_11___r	02:03:00	0.716628	1.49248	0.663325	1.70476	1.49248	1.02729	0.397995	1.17211	1.84073	1.04926	0.675385	1.1669	0.888195	0.421958	0.583448	0.78124
DQ983496_U9___p	02:03:00	0.82271	1.50034	0.523683	1.76286	1.57094	1.00204	0.550539	1.16403	1.65552	0.870207	0.832836	1.11404	0.845008	0.413538	0.791558	0.682667
DQ983495_Bl___p	02:03:00	0.884945	1.49182	0.60453	1.74162	1.56203	1.01501	0.485574	1.17154	1.5785	0.881227	0.84315	1.12092	0.834827	0.416206	0.796444	0.682667
DQ983494_cz2___	02:03:00	0.827347	1.41061	0.675385	1.68624	1.55168	0.975935	0.387919	1.22501	1.63781	1.16376	0.827347	1.04107	0.850452	0.47469	0.586519	0.789485
DQ983492_B56___	02:03:00	0.803005	1.42242	0.597158	1.7992	1.58245	1.04172	0.485923	1.18686	1.6256	0.881859	0.90666	1.03441	0.834827	0.421647	0.786732	0.682667
DQ983491_JW___c	02:03:00	0.84315	1.35804	0.530149	1.88269	1.51886	1.07626	0.550539	1.07607	1.60755	1.03004	0.764849	1.1604	0.846483	0.409208	0.78327	0.668445
HQ833197_Nec-g_	02:03:00	0.827347	1.4196	0.675385	1.67741	1.33087	1.15625	0.39039	1.22636	1.87419	1.02921	0.675385	1.1669	0.845999	0.475213	0.583448	0.78124
HQ833196_Nec-f_	02:03:00	0.827347	1.4196	0.675385	1.67741	1.33087	1.15625	0.39039	1.22636	1.87419	1.02921	0.675385	1.1669	0.845999	0.475213	0.583448	0.78124
HQ833195_Nec-e_	02:03:00	0.827347	1.4196	0.683672	1.66003	1.33087	1.15625	0.39518	1.21365	1.89719	1.04184	0.605553	1.16897	0.837233	0.470288	0.584486	0.814496
HQ833194_Pch-a_	02:03:00	0.827347	1.4196	0.675385	1.67741	1.33087	1.15625	0.39039	1.22636	1.87419	1.02921	0.675385	1.1669	0.845999	0.475213	0.583448	0.78124
HQ833193_Chr-m_	02:03:00	0.853656	1.35777	0.611972	1.79571	1.51856	1.06259	0.627563	1.08053	1.59793	1.01107	0.812768	1.10054	0.860754	0.410904	0.781964	0.682667
HQ833192_Chr-q_	02:03:00	0.86436	1.4112	0.696889	1.79742	1.34064	1.18188	0.4704	1.12896	1.55058	1.01049	0.774321	1.17371	0.861575	0.401078	0.792253	0.6755
HQ833191_Chr-p_	02:03:00	0.86436	1.4112	0.696889	1.79742	1.34064	1.18188	0.4704	1.12896	1.55058	1.01049	0.774321	1.17371	0.861575	0.401078	0.792253	0.6755
AY684271_Yunnan	02:03:00	0.798062	1.42141	0.587531	1.75798	1.42141	1.12421	0.402878	1.15996	1.86331	1.06213	0.692061	1.16897	0.878991	0.417585	0.584486	0.765132
EF565269_PchUy.	02:03:00	0.734	1.4911	0.671317	1.66731	1.42009	1.09557	0.392892	1.23422	1.93004	0.946513	0.742924	1.09396	0.840903	0.478259	0.583448	0.78124
EF565268_PchUy.	02:03:00	0.742924	1.49058	0.675385	1.67741	1.4196	1.08165	0.39039	1.22636	1.78977	1.10019	0.742924	1.09396	0.904344	0.413895	0.583448	0.78124
EF565267_PlmUy.	02:03:00	0.82271	1.3589	0.6716	1.81155	1.51982	1.1044	0.554288	1.03404	1.49431	1.03706	0.75555	1.15939	0.970993	0.339537	0.782591	0.6755
EF565266_PchBr.	02:03:00	0.84315	1.35804	0.60453	1.85343	1.51886	1.07626	0.540589	1.09324	1.5785	1.01143	0.737454	1.15761	0.859991	0.415738	0.781387	0.689948
EF565265_PchBr.	02:03:00	0.807649	1.47273	0.659305	1.6339	1.4026	1.08165	0.473377	1.25259	1.74716	1.01688	0.807649	1.0451	0.853747	0.485378	0.64767	0.762437
EF565264_PchBr.	02:03:00	0.827347	1.49058	0.675385	1.61907	1.49058	0.988407	0.479115	1.22636	1.78977	1.02921	0.742924	1.09396	0.773068	0.475213	0.583448	0.831642
EF565263_PlmCl.	02:03:00	0.853656	1.35777	0.530189	1.90436	1.51856	1.06259	0.543697	1.07484	1.52215	1.10493	0.82271	1.10142	0.856223	0.408742	0.782591	0.6755
EF565262_PlmCl.	02:03:00	0.84315	1.34939	0.533421	1.88269	1.50919	1.06259	0.550409	1.14451	1.61747	1.0298	0.774321	1.10918	0.846483	0.406602	0.788105	0.668445
EF565261_PlmCl.	02:03:00	0.827347	1.49058	0.675385	1.67741	1.25989	1.15625	0.39039	1.22636	1.87419	1.02921	0.742924	1.09396	0.845999	0.475213	0.583448	0.78124
EF565260_PlmCl.	02:03:00	0.832836	1.42075	0.604463	1.901	1.50954	1.07626	0.543866	1.03165	1.49437	1.01756	0.74642	1.23742	0.854715	0.415738	0.713334	0.689948
EF565259_PchCl.	02:03:00	0.742924	1.49058	0.679503	1.66868	1.33087	1.15625	0.39277	1.21997	1.95357	0.946219	0.683647	1.0949	0.841593	0.472738	0.642343	0.773123
EF565258_PchCl.	02:03:00	0.917819	1.34971	0.615656	1.81312	1.42075	1.07626	0.643282	1.07607	1.60755	1.0364	0.619457	1.16756	0.84129	0.409208	0.846483	0.668445
EF565257_PchCl.	02:03:00	0.84315	1.34939	0.533421	1.88269	1.50919	1.06259	0.550409	1.14451	1.61747	1.0298	0.774321	1.10918	0.846483	0.406602	0.788105	0.668445
EF565256_PchCl.	02:03:00	1.07079	1.26091	0.663582	1.80228	1.42075	0.909254	0.693358	1.04274	1.32716	1.38672	0.728649	1.1049	0.93838	0.342392	0.654217	0.757078
EF565255_PchCl.	02:03:00	1.07079	1.26091	0.667579	1.79265	1.42075	0.909254	0.697535	1.03716	1.33516	1.39507	0.655515	1.1638	0.933362	0.340561	0.654638	0.749003
EF565254_PchCl.	02:03:00	0.84315	1.3668	0.611902	1.82432	1.52866	1.01501	0.639537	1.08301	1.59775	1.03036	0.6716	1.15332	0.846483	0.411848	0.83616	0.668445
EF565253_NctCl.	02:03:00	1.07128	1.42058	0.617825	1.52625	1.42058	0.940408	0.654391	1.2758	1.51367	1.14518	0.711504	1.03671	0.898632	0.369311	0.715479	0.728166
EF565252_NctCl.	02:03:00	0.84315	1.35804	0.611902	1.83392	1.51886	1.07626	0.547182	1.08173	1.59775	1.02376	0.75555	1.15939	0.850938	0.411362	0.782591	0.6755
EF565251_ChrCl.	02:03:00	0.84315	1.35804	0.608194	1.84362	1.51886	1.07626	0.631586	1.02619	1.58806	1.01756	0.74642	1.15846	0.85544	0.413538	0.781964	0.682667
EF565250_ChrCl.	02:03:00	0.788646	1.42223	0.647625	1.66384	1.49335	1.04076	0.482861	1.19859	1.79716	1.03726	0.716628	1.09157	0.897029	0.431493	0.582173	0.806372
EF565249_ChrCl.	02:03:00	0.84315	1.35804	0.615656	1.82432	1.51886	1.07626	0.550539	1.07607	1.60755	1.03004	0.679866	1.1604	0.846483	0.409208	0.84129	0.668445
EF565248_ChrCl.	02:03:00	0.798062	1.42141	0.570045	1.67375	1.49248	1.02729	0.550796	1.19081	1.72642	1.03052	0.716628	1.09157	1.03336	0.349304	0.582173	0.806372
EF565247_AlmCl.	02:03:00	0.917819	1.34111	0.526896	1.83231	1.49993	1.06259	0.547032	1.08053	1.66567	1.02348	0.764849	1.11404	0.791558	0.471779	0.791558	0.682667
AJ969110_Pal___	02:03:00	0.817409	1.51046	0.587402	1.70742	1.43854	1.02729	0.397995	1.15996	1.71186	1.12162	0.742924	1.21254	0.889581	0.417585	0.577402	0.765132
AJ969095_Rose_I	02:03:00	0.779395	1.49433	0.577078	1.74635	1.49433	0.974918	0.497893	1.11834	1.83016	1.06955	0.683647	1.1679	0.873174	0.425283	0.583948	0.773123
AJ619958_rose_I	02:03:00	0.779395	1.49433	0.577078	1.74635	1.49433	0.974918	0.497893	1.11834	1.83016	1.06955	0.683647	1.1679	0.873174	0.425283	0.583948	0.773123
AJ133203_ChrIt.	02:03:00	0.917819	1.36724	0.600821	1.77368	1.4392	0.933025	0.706594	1.17915	1.41861	1.11288	0.655515	1.22345	0.982119	0.341333	0.777253	0.682667
AJ133213_PlmIt.	02:03:00	0.922549	1.38668	0.659518	1.46708	1.45601	1.00112	0.395288	1.3793	1.89611	0.952285	0.752011	1.1182	0.83422	0.485891	0.521826	0.806372
AJ133212_PlmIt.	02:03:00	0.853656	1.35777	0.536734	1.88452	1.42923	1.06259	0.639185	1.06364	1.62752	1.11857	0.619457	1.16148	0.847304	0.404484	0.842074	0.6615
AJ133211_PlmAl.	02:03:00	0.853025	1.3077	0.66749	1.58907	1.46463	1.00112	0.397713	1.30275	1.85229	1.12083	0.692061	1.11322	0.887587	0.480776	0.519501	0.789485
AJ133210_ChrIt.	02:03:00	1.14673	1.41098	0.621503	1.52625	1.41098	0.927743	0.653838	1.26718	1.46053	1.14422	0.64	1.11633	0.898632	0.366816	0.719738	0.728166
AJ133209_ChrIt.	02:03:00	0.884945	1.51133	0.456214	1.82776	1.51133	0.945261	0.494977	1.16831	1.5883	0.989954	0.853656	1.03722	0.892627	0.415059	0.78887	0.7105
AJ133208_NctSp.	02:03:00	0.895704	1.27005	0.663484	1.8101	1.52048	1.11888	0.482978	1.10878	1.55919	1.03751	0.74642	1.15846	0.912291	0.343564	0.839887	0.619457
AJ133207_PchIt.	02:03:00	1.08378	1.41918	0.617762	1.54356	1.41918	0.927743	0.646146	1.27415	1.51352	1.13075	0.703158	1.03628	0.908823	0.368832	0.715178	0.736189
AJ133206_PchTu.	02:03:00	0.853025	1.413	0.573499	1.71261	1.48365	1.02729	0.485506	1.12133	1.73688	1.11486	0.667272	1.23075	0.892283	0.426423	0.58607	0.746386
AJ133205_PchIt.	02:03:00	0.84315	1.35804	0.611902	1.83392	1.51886	1.07626	0.547182	1.08173	1.59775	1.02376	0.75555	1.15939	0.850938	0.411362	0.782591	0.6755
AJ133204_AlmIt.	02:03:00	0.853656	1.34069	0.631096	1.82609	1.57002	1.03603	0.550279	1.05026	1.49009	1.11831	0.7056	1.176	0.78887	0.458566	0.8526	0.6615
AJ133202_AlmIt.	02:03:00	0.90666	1.34148	0.526916	1.81155	1.57094	1.07626	0.553937	1.02079	1.59775	1.0364	0.774321	1.17371	0.782591	0.472304	0.792253	0.6755
AJ133201_AprIt.	02:03:00	0.761375	1.37055	0.655848	1.64357	1.43908	1.00112	0.397713	1.26062	1.81998	1.04852	0.761267	1.13108	0.886097	0.488489	0.527835	0.815019
AJ133200_AprIt.	02:03:00	0.853656	1.35777	0.611972	1.85507	1.51856	1.06259	0.540402	1.08053	1.51293	1.09824	0.74642	1.15846	0.860754	0.410904	0.781964	0.682667
AJ133199_AprIt.	02:03:00	0.86436	1.42906	0.615796	1.80693	1.26829	1.21199	0.536981	1.1493	1.60791	1.00467	0.74642	1.15846	0.9408	0.332692	0.781964	0.682667
OM677864_MUSSER	02:03:00	1.1226	1.27328	0.640023	1.65756	1.36295	1.0984	0.725932	1.08589	1.56806	1.0526	0.728649	0.968847	0.771621	0.437597	0.650718	0.916882
OM677863_MUSSER	02:03:00	1.10943	1.27434	0.632471	1.65666	1.36409	1.11329	0.653838	1.16472	1.62861	0.980757	0.784	0.968258	0.771206	0.442922	0.650323	0.874556
OM677862_MUSSER	02:03:00	0.929185	1.41142	0.6717	1.81341	1.34085	1.04919	0.688705	0.968075	1.49453	1.22245	0.655515	1.17006	0.944172	0.338058	0.658158	0.757078
OM677861_MUSSER	02:03:00	0.774321	1.3668	0.679892	1.82432	1.52866	1.09019	0.479653	1.15928	1.51276	1.11919	0.75555	1.15332	0.919455	0.33558	0.778494	0.668445
OM677860_MUSSER	02:03:00	1.05777	1.26131	0.66753	1.83083	1.42119	0.921025	0.635661	1.0383	1.33506	1.41258	0.663484	1.16463	0.922736	0.340935	0.655103	0.741056
OM677859_MUSSER	02:03:00	0.832836	1.42991	0.684063	1.80368	1.51928	1.01501	0.395653	1.15324	1.52204	1.04309	0.774321	1.16148	0.836908	0.4704	0.784	0.6615
OM677858_MUSSER	02:03:00	1.10943	1.27434	0.632471	1.65666	1.36409	1.11329	0.653838	1.16472	1.62861	0.980757	0.784	0.968258	0.771206	0.442922	0.650323	0.874556
OM677857_MUSSER	02:03:00	1.1601	1.19665	0.814807	1.43742	1.51814	1.024	0.635586	1.2185	1.61452	0.865103	0.671201	1.02942	0.792047	0.463374	0.782943	0.817449
OM677856_MUSSER	02:03:00	1.1226	1.27328	0.640023	1.65756	1.36295	1.0984	0.725932	1.08589	1.56806	1.0526	0.728649	0.968847	0.771621	0.437597	0.650718	0.916882
OM677855_MUSSER	02:03:00	1.1226	1.27328	0.640023	1.65756	1.36295	1.0984	0.725932	1.08589	1.56806	1.0526	0.728649	0.968847	0.771621	0.437597	0.650718	0.916882
OM677854_MUSSER	02:03:00	0.853656	1.37529	0.61948	1.81663	1.53815	1.01501	0.64346	1.07179	1.61753	1.03669	0.611879	1.14837	0.842914	0.40758	0.832572	0.703156
OM677853_MUSSER	02:03:00	0.853656	1.37529	0.61948	1.81663	1.53815	1.01501	0.64346	1.07179	1.61753	1.03669	0.611879	1.22015	0.842914	0.40758	0.832572	0.654663
OM677852_MUSSER	02:03:00	1.05777	1.26131	0.6716	1.82114	1.42119	0.921025	0.550712	1.09447	1.3432	1.42119	0.6716	1.16553	0.917854	0.339131	0.65561	0.733235
OM677851_MUSSER	02:03:00	1.08405	1.26061	0.6717	1.80371	1.42041	0.897708	0.693092	1.03056	1.27623	1.47282	0.655515	1.1638	0.939123	0.338392	0.654638	0.749003
OM677850_MUSSER	02:03:00	0.917819	1.4117	0.667579	1.80228	1.34111	1.06259	0.693092	0.974241	1.56881	1.16093	0.655515	1.17006	0.93838	0.340211	0.658158	0.757078
OM677849_MUSSER	02:03:00	1.13878	1.26091	0.663582	1.80228	1.34971	0.909254	0.693358	1.04274	1.26081	1.47339	0.728649	1.1049	0.93838	0.342392	0.654217	0.757078
OM677848_MUSSER	02:03:00	0.929185	1.41142	0.608194	1.86334	1.34085	1.04919	0.692879	0.962898	1.50359	1.22986	0.663484	1.17085	0.939123	0.33625	0.658606	0.749003
OP357944_DSMZ_P	02:03:00	0.853656	1.35777	0.615703	1.78626	1.51856	1.06259	0.543697	1.15053	1.60767	1.01724	0.75555	1.15939	0.856223	0.408742	0.782591	0.6755
AF170171_Valtic	02:03:00	0.812768	1.51061	0.373983	1.91011	1.5817	0.933025	0.564617	1.08436	1.66592	0.983526	0.853656	1.03722	0.826764	0.412364	0.78887	0.7105
AF170170_Na_hrb	02:03:00	0.812768	1.51061	0.523723	1.79115	1.5817	1.02823	0.488727	1.1668	1.65564	0.814545	0.929185	1.10918	0.831092	0.414523	0.788105	0.668445
AF170169_Nahnut	02:03:00	0.812768	1.42175	0.604463	1.80057	1.5817	1.02823	0.485729	1.17295	1.64548	0.881508	0.832836	1.10818	0.835466	0.416704	0.787392	0.6755
AF170168_sss_Cz	02:03:00	0.812768	1.50087	0.52051	1.8101	1.57149	1.01501	0.554091	1.09447	1.64548	0.875821	0.832836	1.11404	0.839887	0.416206	0.791558	0.682667
AF170167_UH1_Cz	02:03:00	0.812768	1.49124	0.523723	1.8101	1.56142	1.00204	0.553937	1.08745	1.58806	0.964923	0.774321	1.17992	0.912291	0.413538	0.796444	0.619457
AF170166_PS_7/5	02:03:00	0.853656	1.35777	0.61948	1.83565	1.51856	1.06259	0.547032	1.06921	1.53149	1.11171	0.679866	1.23292	0.85174	0.406602	0.78327	0.668445
AF170165_4/8_Cz	02:03:00	0.84315	1.35804	0.611902	1.83392	1.51886	1.07626	0.547182	1.08173	1.59775	1.02376	0.75555	1.15939	0.850938	0.411362	0.782591	0.6755
AF170164_7/20_C	02:03:00	0.84315	1.35804	0.608194	1.84362	1.51886	1.07626	0.543866	1.08745	1.58806	1.01756	0.812768	1.15846	0.85544	0.413538	0.70956	0.682667
AF170163_UN_Cze	02:03:00	0.84315	1.35804	0.611902	1.83392	1.51886	1.07626	0.547182	1.08173	1.59775	1.02376	0.75555	1.15939	0.850938	0.411362	0.782591	0.6755
AF170162_PS_7/1	02:03:00	0.832836	1.34971	0.530149	1.87114	1.50954	1.07626	0.643282	1.07607	1.60755	1.0364	0.688285	1.16756	0.84129	0.409208	0.788105	0.668445
AF170161_PS_7/1	02:03:00	0.832836	1.35842	0.530149	1.8614	1.51928	1.09019	0.557511	1.07737	1.60755	1.04309	0.688285	1.16148	0.836908	0.409703	0.842074	0.6615
AF170160_6/54_C	02:03:00	0.832836	1.35842	0.611879	1.87114	1.51928	1.09019	0.482595	1.08301	1.59769	1.03669	0.764849	1.1604	0.84129	0.411848	0.78327	0.668445
AF170159_PS_14/	02:03:00	0.807649	1.4207	0.591049	1.6972	1.4207	1.10975	0.400279	1.22931	1.72249	1.05528	0.761267	1.09591	1.01261	0.414891	0.584486	0.765132
AF170158_PS_12/	02:03:00	0.807649	1.4207	0.675484	1.64015	1.4207	1.10975	0.400279	1.22931	1.72249	1.05528	0.761267	1.09591	1.01261	0.414891	0.584486	0.765132
AF170157_21/1_C	02:03:00	0.817409	1.42009	0.683748	1.58443	1.4911	1.00112	0.400168	1.27589	1.65809	1.12775	0.700631	1.09699	1.01346	0.410107	0.643569	0.757265
AF170156_1/13_C	02:03:00	0.807649	1.4207	0.675484	1.64015	1.4207	1.10975	0.400279	1.22931	1.72249	1.05528	0.761267	1.09591	1.01261	0.414891	0.584486	0.765132
KU179193_SD-PNR	02:03:00	0.84315	1.35804	0.615656	1.82432	1.51886	1.07626	0.550539	1.07607	1.60755	1.03004	0.679866	1.23292	0.846483	0.409208	0.78327	0.668445
FR773524_SK25_I	02:03:00	0.86436	1.35761	0.623352	1.84712	1.51838	1.04919	0.54357	1.06244	1.62764	1.017	0.764849	1.1604	0.797956	0.463884	0.78327	0.668445
KJ599819_FA51_M	02:03:00	0.895704	1.35949	0.600777	1.80057	1.59204	0.945261	0.557911	1.10294	1.5687	1.04383	0.75555	1.15939	0.835466	0.419428	0.782591	0.6755
KJ599818_FA50-e	02:03:00	0.895704	1.35949	0.600777	1.80057	1.59204	0.945261	0.557911	1.10294	1.5687	1.04383	0.75555	1.15939	0.835466	0.419428	0.782591	0.6755
KJ599817_FA15_M	02:03:00	0.884945	1.36019	0.597158	1.78973	1.59286	0.95774	0.561582	1.1102	1.6256	0.978239	0.75555	1.15939	0.830433	0.422187	0.782591	0.6755
KJ599816_FA48-e	02:03:00	0.895704	1.35949	0.600777	1.80057	1.59204	0.945261	0.557911	1.10294	1.5687	1.04383	0.75555	1.15939	0.835466	0.419428	0.782591	0.6755
KJ573395_Irania	02:03:00	0.853656	1.34069	0.615703	1.80526	1.49946	1.12534	0.536858	1.07261	1.67608	0.935172	0.75555	1.11314	0.805654	0.543859	0.790916	0.689948
KF420289_162/12	02:03:00	0.884945	1.27071	0.659487	1.7992	1.52127	1.13365	0.396126	1.19467	1.61574	0.97231	0.74642	1.15846	0.906795	0.345825	0.912291	0.568889
KF420288_152/12	02:03:00	0.84315	1.35804	0.611902	1.83392	1.51886	1.07626	0.547182	1.08173	1.59775	1.02376	0.75555	1.15939	0.850938	0.411362	0.782591	0.6755
KF420287_149/12	02:03:00	0.884945	1.2624	0.659487	1.75089	1.51133	1.11888	0.55453	1.11467	1.61574	0.965955	0.74642	1.16463	0.911619	0.345392	0.844354	0.626064
KF420286_143/12	02:03:00	1.10943	1.42624	0.707319	1.41481	1.42624	0.813628	0.555939	1.46597	1.47751	1.20155	0.711504	1.03108	0.90952	0.362374	0.653501	0.773626
KF420285_137/12	02:03:00	0.874378	1.2631	0.663582	1.72208	1.51216	1.13365	0.565027	1.1102	1.62578	0.98424	0.611879	1.16651	0.95355	0.344004	0.918624	0.612953
KF420284_134/12	02:03:00	0.884945	1.27071	0.655515	1.80877	1.52127	1.13365	0.483226	1.12201	1.60601	0.966453	0.737454	1.15761	0.911619	0.347664	0.839268	0.626064
KF420283_132/12	02:03:00	1.07128	1.41098	0.562702	1.51795	1.34043	1.01021	0.730837	1.2603	1.60995	0.98663	0.728649	1.04343	0.950494	0.447737	0.661328	0.720272
KF420282_131/12	02:03:00	0.84315	1.35804	0.615656	1.82432	1.51886	1.07626	0.550539	1.07607	1.60755	1.03004	0.679866	1.23292	0.846483	0.409208	0.78327	0.668445
KF420281_130/12	02:03:00	1.07128	1.41098	0.562702	1.51795	1.34043	1.01021	0.730837	1.2603	1.60995	0.98663	0.728649	1.04343	0.950494	0.447737	0.661328	0.720272
KF420280_126/12	02:03:00	0.884945	1.27071	0.659487	1.7992	1.52127	1.13365	0.396126	1.19467	1.61574	0.97231	0.74642	1.15846	0.906795	0.345825	0.912291	0.568889
DQ300178_Beijin	02:03:00	0.917819	1.36724	0.615656	1.79434	1.36724	1.1044	0.651636	1.07875	1.60755	0.977455	0.619457	1.28545	0.904345	0.410227	0.779938	0.654663
DQ003584_I-23_P	02:03:00	0.788646	1.42223	0.66749	1.67711	1.49335	1.04076	0.405511	1.16754	1.76885	1.06908	0.692061	1.16897	0.930164	0.420315	0.584486	0.765132
FN548100_JK1_In	02:03:00	0.917819	1.35842	0.608148	1.82267	1.51928	1.01501	0.550712	1.08871	1.50348	1.11919	0.6716	1.23186	0.845718	0.414016	0.782591	0.6755
AM408909___Indi	02:03:00	1.19209	1.12646	0.741978	1.70809	1.43042	0.933025	0.702363	1.05063	1.25312	1.40473	0.647688	1.22913	0.92767	0.344984	0.650718	0.749003
AM419814___Indi	02:03:00	1.19209	1.12646	0.741978	1.70809	1.43042	0.933025	0.702363	1.05063	1.25312	1.40473	0.647688	1.22913	0.92767	0.344984	0.650718	0.749003
AM931161___Indi	02:03:00	0.911791	1.27242	0.566791	1.74523	1.57708	1.00109	0.498453	1.13918	1.71657	1.07075	0.734	1.15987	0.872613	0.43321	0.579933	0.78124
AM920668___Indi	02:03:00	1.22171	1.16302	0.742249	1.56983	1.47685	0.970467	0.70784	0.912927	1.25358	1.41568	0.632448	1.32198	0.924295	0.346283	0.632865	0.83812
AM408910___Indi	02:03:00	1.20676	1.13337	0.74653	1.65048	1.4392	0.933025	0.702363	1.04504	1.26081	1.40473	0.647688	1.2226	0.928397	0.343149	0.647257	0.80494
S78312	02:03:00	0.853656	1.35777	0.61948	1.77691	1.51856	1.06259	0.547032	1.14451	1.61753	1.02348	0.679866	1.1604	0.85174	0.406602	0.84129	0.668445

## Sheet: Dinucleotide-3-1
title	frame	UU	UC	UA	UG	CU	CC	CA	CG	AU	AC	AA	AG	GU	GC	GA	GG
MW296233_EM80_B	03:01:00	1.16584	1.441	1.05812	1.26754	0.551493	1.23138	0.830389	0.835579	0.218343	0.996467	0.470382	1.05183	0.507018	0.618947	2.22052	1.323
MW186680_PN11_B	03:01:00	1.14273	1.25404	1.02207	1.5318	0.7065	1.29865	0.886443	0.832647	0.214305	0.886443	0.455885	0.777137	0.443793	0.628413	2.28742	1.41343
MT009391_PV8_Bu	03:01:00	1.19427	1.18304	1.15327	1.33298	0.547375	1.42853	0.732942	0.875543	0.223769	0.897854	0.392977	0.985959	0.510505	0.603823	2.2368	1.35782
MT009388_PN5_Bu	03:01:00	1.17993	1.2886	1.05793	1.33186	0.554815	1.30956	0.825263	0.897474	0.218303	0.990316	0.464593	0.972741	0.510072	0.618947	2.20681	1.323
MT009387_PN2_Bu	03:01:00	1.11768	1.2523	1.03427	1.43587	0.776076	1.2495	0.864267	0.960483	0.216864	0.864267	0.600545	0.849801	0.454204	0.619666	2.21241	1.31261
MN734265_Hr2_Bu	03:01:00	1.15638	1.2374	0.956027	1.43395	0.766837	1.2495	0.864267	0.970755	0.214282	0.864267	0.600545	0.85889	0.526758	0.626294	2.23608	1.28826
MN635762_Vl4_Bu	03:01:00	1.07835	1.24595	1.09784	1.34554	0.772136	1.28195	0.78609	1.05693	0.213014	0.875418	0.600545	0.854322	0.448515	0.631001	2.16526	1.39164
MN635761_KM1_Bu	03:01:00	1.09123	1.24533	1.02196	1.42632	0.771753	1.26557	0.869807	0.971782	0.214282	0.869807	0.600545	0.854322	0.451184	0.626956	2.22418	1.32661
MN635760_Vl13_B	03:01:00	1.17993	1.19128	1.13209	1.33186	0.551189	1.38896	0.733299	0.968471	0.219658	1.06328	0.540068	0.78887	0.510072	0.553412	2.16209	1.43325
MN635759_St6_Bu	03:01:00	1.12493	1.19798	0.979795	1.35516	0.64369	1.37098	0.881508	0.890456	0.219609	1.04342	0.45891	0.971835	0.518996	0.552697	2.20476	1.33689
MN635758_Kost76	03:01:00	1.16724	1.19698	0.991966	1.38767	0.643155	1.31908	0.859392	0.878038	0.222337	1.01724	0.52049	0.913023	0.531449	0.544989	2.14488	1.40104
MN635757_EM75_B	03:01:00	1.17993	1.2886	1.0645	1.32495	0.554815	1.30956	0.830389	0.892824	0.219658	0.904201	0.470382	0.973711	0.507429	0.692708	2.20902	1.30933
MN635756_Ber56_	03:01:00	1.22376	1.12606	0.985806	1.36347	0.64346	1.35334	0.875821	0.884711	0.220956	1.03669	0.45891	0.913815	0.52218	0.549131	2.20476	1.3864
MF198443_Pch8_C	03:01:00	1.15288	1.19722	0.985843	1.37911	0.643282	1.33605	0.864901	0.883666	0.220965	1.02376	0.45333	0.970993	0.528168	0.548483	2.20285	1.351
MH730942_P.cera	03:01:00	1.10434	1.26087	1.02808	1.41976	0.781383	1.28195	0.875418	0.967756	0.215565	0.875418	0.600545	0.714157	0.449108	0.624359	2.20077	1.41343
MH730941_Che2_C	03:01:00	1.11768	1.26033	1.03427	1.42831	0.781051	1.26557	0.869807	0.961552	0.216864	0.869807	0.600545	0.714157	0.451814	0.620356	2.20077	1.41343
MH730940_Che1_C	03:01:00	1.11768	1.26033	1.03427	1.42831	0.781051	1.26557	0.869807	0.961552	0.216864	0.869807	0.600545	0.714157	0.451814	0.620356	2.20077	1.41343
MH730939_Pea4_C	03:01:00	1.15288	1.19722	0.985843	1.37911	0.643282	1.33605	0.864901	0.883666	0.220965	1.02376	0.45333	0.970993	0.528168	0.548483	2.20285	1.351
MH730938_Pea1_C	03:01:00	1.15288	1.19722	0.985843	1.37911	0.643282	1.33605	0.864901	0.883666	0.220965	1.02376	0.45333	0.970993	0.528168	0.548483	2.20285	1.351
KF135212_ChrYT1	03:01:00	1.05328	1.25568	1.02251	1.55412	0.707424	1.33305	0.816358	0.913572	0.296858	0.909126	0.536347	0.646284	0.434034	0.630049	2.21793	1.44649
KF135211_ChrYT1	03:01:00	1.0657	1.26306	1.01606	1.51482	0.711585	1.33305	0.806463	0.918355	0.294984	0.898107	0.523423	0.714724	0.438873	0.633348	2.27545	1.39867
KF135210_ChrYT1	03:01:00	1.07835	1.26223	0.95613	1.52378	0.711117	1.31568	0.892237	0.912352	0.29673	0.892237	0.523423	0.714724	0.44147	0.629209	2.27545	1.39867
KF135209_ChrYT8	03:01:00	1.12933	1.26306	1.09138	1.45163	0.711585	1.33305	0.801605	0.923188	0.211761	0.892696	0.517136	0.772456	0.441183	0.636681	2.20077	1.41343
KF135208_ChrYT6	03:01:00	1.05328	1.26399	1.01012	1.50596	0.712109	1.35077	0.811804	0.924436	0.293259	0.904054	0.523423	0.714724	0.436306	0.637542	2.27545	1.39867
KF135207_ChrYT5	03:01:00	1.0657	1.26306	1.02225	1.50693	0.711585	1.33305	0.811381	0.913572	0.296783	0.903583	0.529826	0.773731	0.436587	0.630049	2.2774	1.33426
KF135206_ChrYT2	03:01:00	1.0657	1.26306	1.00994	1.52279	0.711585	1.33305	0.801605	0.923188	0.293207	0.96557	0.517136	0.714157	0.441183	0.573013	2.27364	1.41343
KF135205_FchrYT	03:01:00	1.20888	1.13382	1.06426	1.3481	0.647897	1.38896	0.814839	0.891608	0.219609	0.977807	0.45891	0.966773	0.516293	0.614902	2.19328	1.323
KF135204_AprSX3	03:01:00	1.08488	1.28089	1.1115	1.33782	0.640444	1.30956	0.729067	0.906921	0.298612	1.05715	0.45891	0.918624	0.441195	0.562916	2.21636	1.40104
KF135203_FchrYT	03:01:00	1.16584	1.28937	1.04514	1.33081	0.555145	1.32696	0.825632	0.908147	0.215664	0.990758	0.45891	0.971835	0.509673	0.626308	2.27728	1.275
KF135202_FchrYT	03:01:00	1.17993	1.2886	1.07115	1.31812	0.554815	1.30956	0.835579	0.888221	0.221031	1.00269	0.47628	0.916553	0.504814	0.612566	2.21136	1.34386
KF135201_PchHN9	03:01:00	1.13127	1.25989	0.973409	1.43697	0.78078	1.2495	0.934819	0.955428	0.218178	0.934819	0.517136	0.714157	0.454552	0.554764	2.27364	1.41343
KF135200_PchHN2	03:01:00	1.17027	1.34966	0.96758	1.41233	0.710348	1.18628	0.95262	0.962689	0.216871	0.880724	0.523423	0.714724	0.446757	0.62109	2.27545	1.39867
KF135199_PchHN1	03:01:00	1.19881	1.25989	0.894885	1.42945	0.7098	1.2495	1.02921	0.950425	0.2195	0.869505	0.523423	0.714724	0.452172	0.613178	2.27545	1.39867
KF135198_PchGCS	03:01:00	1.23781	1.25336	1.02815	1.41131	0.635508	1.28195	0.880724	0.967756	0.215581	0.880724	0.523423	0.850452	0.446435	0.686794	2.21411	1.29883
KF135197_PchGCS	03:01:00	1.16584	1.28937	1.04514	1.33081	0.555145	1.32696	0.825632	0.908147	0.215664	0.990758	0.45891	0.971835	0.509673	0.626308	2.27728	1.275
KF135196_PchGCS	03:01:00	1.16584	1.28937	1.04514	1.33081	0.555145	1.32696	0.825632	0.908147	0.215664	0.990758	0.45891	0.971835	0.509673	0.626308	2.27728	1.275
KF135195_FchrYT	03:01:00	1.152	1.3529	1.04533	1.32289	0.551841	1.32696	0.830728	0.908147	0.215704	0.904571	0.464593	0.977834	0.506639	0.626308	2.29134	1.275
JX569828_417/11	03:01:00	1.13878	1.19755	1.07079	1.36347	0.64346	1.35334	0.804325	0.884711	0.220956	1.03669	0.373926	0.971835	0.52218	0.549131	2.27728	1.33689
JX569827_412/11	03:01:00	1.15288	1.19722	0.985843	1.37911	0.643282	1.33605	0.864901	0.883666	0.220965	1.02376	0.45333	0.970993	0.528168	0.548483	2.20285	1.351
JX569826_373/11	03:01:00	1.1601	0.79829	1.18772	1.66947	0.638632	1.56685	0.726486	0.895474	0.281302	0.980757	0.64	0.847304	0.385262	0.663314	2.08904	1.3205
JX569825_368/11	03:01:00	1.14673	0.799075	1.17387	1.66889	0.63926	1.58824	0.727101	0.906492	0.278021	0.981586	0.632448	0.846893	0.442184	0.604328	2.16104	1.26755
FJ231738_ChrT22	03:01:00	1.13878	1.19755	0.985806	1.43599	0.64346	1.35334	0.875821	0.823697	0.220956	1.03669	0.45891	0.971835	0.52218	0.549131	2.20476	1.33689
FJ231737_ChrT21	03:01:00	1.17371	1.25093	1.11281	1.43161	0.538593	1.40729	0.747408	0.985104	0.215918	0.915575	0.48229	0.807201	0.430874	0.625463	2.27212	1.351
FJ231736_ChrT13	03:01:00	1.15288	1.19722	0.923485	1.44486	0.643282	1.33605	0.959003	0.818416	0.22232	0.959003	0.45891	0.971835	0.525403	0.606234	2.20476	1.33689
FJ231735_ChrT77	03:01:00	1.15288	1.19722	0.923485	1.44486	0.643282	1.33605	0.959003	0.818416	0.22232	0.959003	0.45891	0.971835	0.525403	0.606234	2.20476	1.33689
FJ231734_ChrT54	03:01:00	1.13878	1.19755	0.979795	1.44355	0.64346	1.35334	0.870481	0.828032	0.219609	0.959305	0.52049	0.970993	0.524928	0.613357	2.14488	1.351
FJ231733_ChrT50	03:01:00	1.22376	1.18987	0.985806	1.37065	0.639336	1.33605	0.870207	0.883666	0.220956	0.959003	0.45891	0.97695	0.452021	0.609425	2.21636	1.351
FJ231732_ChrT43	03:01:00	1.22376	1.1823	0.985806	1.3779	0.635263	1.31908	0.952895	0.882684	0.220956	0.952895	0.45891	0.982119	0.454413	0.608747	2.16946	1.36533
FJ231731_ChrT42	03:01:00	1.15288	1.19722	0.991891	1.37189	0.643282	1.33605	0.870207	0.87904	0.22232	0.959003	0.45891	0.971835	0.525403	0.606234	2.20476	1.33689
FJ231730_ChrT2_	03:01:00	1.15288	1.19722	0.991891	1.37189	0.643282	1.33605	0.870207	0.87904	0.22232	0.959003	0.45891	0.971835	0.525403	0.606234	2.20476	1.33689
HQ833200_Fpch-j	03:01:00	1.1601	0.803721	1.17375	1.60686	0.642977	1.58824	0.722824	0.906492	0.277993	0.975812	0.62503	0.91449	0.387367	0.671475	2.14833	1.26755
HQ833199_Pch-b_	03:01:00	1.1601	0.79829	1.25837	1.60686	0.638632	1.56685	0.722188	0.900367	0.279638	0.974953	0.632448	0.788487	0.387367	0.666938	2.16104	1.33497
HQ833198_Fchr-r	03:01:00	1.14273	1.24595	1.09127	1.42547	0.772136	1.28195	0.781383	0.983281	0.293176	0.781383	0.593375	0.853747	0.392731	0.634375	2.22269	1.34084
AY037791_KU_Slo	03:01:00	1.13878	1.19755	0.973857	1.3779	0.64346	1.35334	0.865205	0.894073	0.218278	1.02412	0.447852	0.970214	0.527706	0.554942	2.27349	1.30212
AY037790_NT_Slo	03:01:00	1.12493	1.27907	1.06426	1.36229	0.639537	1.35334	0.804325	0.889367	0.219609	0.96519	0.45891	0.97695	0.521727	0.552021	2.21636	1.351
AY037789_YUG_Sl	03:01:00	1.15288	1.19722	1.07083	1.37911	0.643282	1.33605	0.864901	0.822724	0.220965	1.02376	0.45333	0.970993	0.528168	0.548483	2.20285	1.351
AY037788_GG_Slo	03:01:00	1.11134	1.18304	1.05136	1.44123	0.635661	1.35334	0.799421	0.898829	0.216947	1.03036	0.60444	0.922736	0.524082	0.557894	2.09446	1.3799
ON088602_PNRSV-	03:01:00	1.19427	1.18304	1.06434	1.35403	0.547375	1.35334	0.80929	0.966037	0.219626	1.04309	0.619457	0.792253	0.518565	0.552021	2.098	1.46358
MF069046_Cigany	03:01:00	1.13878	1.19755	0.985806	1.36347	0.64346	1.35334	0.875821	0.884711	0.220956	1.03669	0.45891	0.971835	0.5802	0.472863	2.20476	1.33689
MF069040_Rannaj	03:01:00	1.02192	1.26087	1.05346	1.51819	0.870176	1.28195	0.8055	0.886654	0.220888	0.897034	0.542989	0.775208	0.439848	0.611485	2.28175	1.30689
JF333586_DJ1-1_	03:01:00	1.13878	1.18987	1.08409	1.35637	0.639336	1.33605	0.809097	0.874462	0.223701	0.881017	0.470382	0.920348	0.51946	0.738769	2.22052	1.323
AY007217	03:01:00	1.24306	1.24022	1.01656	1.43475	0.698714	1.31568	0.811023	0.917154	0.213151	0.903184	0.536347	0.786673	0.379788	0.63252	2.31549	1.3625
KC965105_HSY4-1	03:01:00	1.11616	1.26399	1.14978	1.44314	0.712109	1.35077	0.733558	0.929302	0.291493	0.898608	0.517136	0.714157	0.382009	0.640898	2.20077	1.4771
KT444703_ChrYL_	03:01:00	1.07835	1.25404	1.0283	1.52378	0.63585	1.37618	0.800843	0.906428	0.298539	0.891848	0.615282	0.645706	0.44147	0.687635	2.15725	1.46167
KX650619_SCh-Ta	03:01:00	1.11768	1.2523	0.979344	1.47883	0.776076	1.2495	0.874806	0.950425	0.219508	0.874806	0.615282	0.719082	0.449448	0.613178	2.21595	1.39867
L38823_____peac	03:01:00	1.18756	0.796913	1.12505	1.70767	0.63753	1.52535	0.796913	0.893243	0.281263	1.02713	0.703158	0.846538	0.394078	0.595495	2.08715	1.28151
OM362557_MUSSER	03:01:00	1.12493	0.881859	1.31199	1.47353	0.485923	1.63974	0.694478	0.925344	0.210566	0.937545	0.703158	1.03383	0.535828	0.638169	1.99587	1.24029
OM362556_MUSSER	03:01:00	1.16584	0.967028	1.20182	1.46287	0.483514	1.50521	0.856962	0.947848	0.205575	0.944407	0.83395	0.909142	0.531953	0.653688	1.87601	1.33497
OM362555_MUSSER	03:01:00	1.12493	0.881859	1.30432	1.48154	0.485923	1.63974	0.690416	0.930373	0.209335	0.932062	0.756733	1.03337	0.53874	0.641637	1.93757	1.25381
OM362554_MUSSER	03:01:00	1.12067	1.11349	1.35815	1.54829	0.318141	1.61008	0.651167	0.927912	0.331992	1.0491	0.617741	0.924295	0.444416	0.53269	2.03932	1.31015
OM362553_MUSSER	03:01:00	1.1542	0.814056	1.2935	1.2459	0.560794	1.60763	0.672225	1.15429	0.221256	0.823476	0.774749	0.957382	0.553732	0.683459	1.98621	1.27847
OM362552_MUSSER	03:01:00	1.09799	0.972853	1.45735	1.36747	0.486427	1.60424	0.551841	1.00754	0.210506	0.961272	0.72	0.96308	0.523711	0.639705	1.99803	1.27847
OM362551_WCT15_	03:01:00	1.20165	1.02637	1.34395	1.31414	0.389312	1.50521	0.637056	1.17664	0.142301	0.955584	0.711504	0.919901	0.584064	0.653688	2.16104	1.14619
OM362550_WCT9_U	03:01:00	1.296	0.961272	1.33614	1.38831	0.320424	1.60424	0.629605	1.10094	0.204351	1.10181	0.694958	0.841587	0.457846	0.509392	2.1475	1.28151
OM362549_28CLSH	03:01:00	1.17371	0.79757	1.32042	1.4365	0.549437	1.6476	0.641809	1.11572	0.341756	0.962714	0.62503	0.846538	0.449814	0.516229	2.16013	1.28151
OM362548_003WCM	03:01:00	1.216	0.795789	1.20169	1.52123	0.548211	1.5832	0.699046	1.0937	0.284612	1.01362	0.703158	0.846538	0.457846	0.50604	2.08715	1.28151
OM362547_WCA3_U	03:01:00	1.23061	1.02508	1.20889	1.39662	0.388824	1.46612	0.850735	1.08655	0.286316	1.00699	0.703158	0.788156	0.460588	0.502733	2.02877	1.40421
OM362546_WCA1_U	03:01:00	1.20816	1.03101	1.36595	1.47689	0.31997	1.61008	0.651167	0.99114	0.273191	1.0491	0.617741	0.846237	0.444501	0.529747	2.08641	1.36464
OM362545_WCGA2_	03:01:00	1.25093	0.874333	1.25093	1.4365	0.481775	1.56685	0.874333	0.905314	0.200766	1.03492	0.478749	1.04473	0.522364	0.519717	2.20554	1.22698
OM362544_WCGA1_	03:01:00	1.25093	0.874333	1.1876	1.4783	0.481775	1.56685	0.88468	0.895474	0.203142	0.974953	0.490148	1.0456	0.516686	0.596982	2.20738	1.20045
MW207218_PN15_B	03:01:00	1.13878	1.18987	1.06426	1.31926	0.639336	1.33605	0.864901	0.888342	0.219609	1.02376	0.45333	0.97613	0.527706	0.551385	2.2145	1.36533
MN722634_Rad_Bu	03:01:00	1.15288	1.19722	0.991891	1.37189	0.643282	1.33605	0.870207	0.87904	0.22232	1.03004	0.373926	0.971835	0.525403	0.545611	2.27728	1.33689
MN722633_Nef4_B	03:01:00	1.10434	1.25279	1.11099	1.42727	0.776374	1.26557	0.781051	0.96664	0.215565	0.869807	0.600545	0.776543	0.451484	0.623639	2.21241	1.37695
MN656197_YJ5_Ch	03:01:00	1.11768	1.26846	1.04689	1.40611	0.78609	1.28195	0.886094	0.952713	0.219508	0.886094	0.529826	0.639015	0.444791	0.614654	2.19298	1.4809
MN656194_YJ4_Ch	03:01:00	1.10434	1.26087	1.13144	1.32638	0.781383	1.28195	0.800558	1.02954	0.219532	0.89153	0.536347	0.642935	0.442127	0.614654	2.20644	1.4809
NC004364_30/4__	03:01:00	1.11768	1.26033	1.05331	1.40611	0.781051	1.26557	0.885815	0.946606	0.220855	0.885815	0.536347	0.715996	0.444791	0.610713	2.20644	1.43154
MH282500_217169	03:01:00	1.08488	1.19983	1.4573	1.30144	0.555145	1.42599	0.716317	0.927573	0.437189	0.555145	0.437189	1.17129	0.448273	0.863602	2.01	1.2139
MH282499_217169	03:01:00	1.072	1.20064	1.44862	1.29369	0.64512	1.34472	0.721092	0.933757	0.434587	0.558846	0.437189	1.17129	0.445604	0.86936	2.01	1.2139
MF145112_SDChr1	03:01:00	1.14273	1.25404	1.00983	1.47576	0.77715	1.29865	0.786457	0.920892	0.211738	0.875827	0.593375	0.775999	0.448515	0.635098	2.28407	1.32661
MF145111_SDChr1	03:01:00	1.20886	1.25481	1.02225	1.3874	0.706934	1.31568	0.806077	0.912352	0.214343	0.897677	0.529826	0.851158	0.438873	0.629209	2.28932	1.34827
MF145110_SDChr9	03:01:00	1.10434	1.34101	1.03431	1.41976	0.776374	1.17112	0.875078	0.961552	0.216871	0.875078	0.607847	0.718485	0.449108	0.620356	2.21411	1.41343
MF145109_SDChr9	03:01:00	1.11768	1.2523	1.04054	1.42831	0.776076	1.2495	0.869505	0.955428	0.218178	0.869505	0.607847	0.718485	0.451814	0.616405	2.21411	1.41343
MF145108_SDChr9	03:01:00	1.10434	1.25279	1.12454	1.41233	0.776374	1.26557	0.790576	0.956518	0.218194	0.790576	0.615282	0.719082	0.446757	0.678819	2.21595	1.39867
MF145107_SDChr9	03:01:00	1.10434	1.25279	1.11772	1.41976	0.776374	1.26557	0.785785	0.961552	0.216871	0.875078	0.607847	0.718485	0.449108	0.620356	2.21411	1.41343
MF145106_SDChr1	03:01:00	1.11768	1.2523	1.02808	1.44351	0.776076	1.2495	0.859091	0.965592	0.215565	0.859091	0.593375	0.775999	0.45662	0.622962	2.28407	1.32661
MF145105_SDChr9	03:01:00	1.13878	1.29528	0.912223	1.43599	0.557689	1.37098	0.965534	0.829045	0.219609	1.03706	0.45333	0.965909	0.52218	0.552697	2.19132	1.33689
MF145104_SDChr6	03:01:00	1.08405	1.28656	1.08405	1.36474	0.643282	1.33605	0.804103	0.874462	0.223693	0.964923	0.464593	0.972741	0.522667	0.603077	2.20681	1.323
MF145103_SDChr7	03:01:00	1.08405	1.35804	1.08405	1.36474	0.553937	1.33605	0.804103	0.874462	0.223693	0.964923	0.464593	0.972741	0.522667	0.603077	2.20681	1.323
MF145102_SDChr6	03:01:00	1.12493	1.19798	1.05136	1.3695	0.64369	1.37098	0.870823	0.837818	0.216947	0.959683	0.447852	1.04262	0.524488	0.620606	2.20108	1.30212
MF145101_SDChr6	03:01:00	1.12493	1.19798	1.06426	1.35516	0.64369	1.37098	0.809548	0.890456	0.219609	0.971458	0.45891	0.971835	0.518996	0.614108	2.20476	1.33689
MF145100_SDChr6	03:01:00	1.22376	1.13337	1.07079	1.29865	0.647639	1.37098	0.809548	0.885818	0.220956	1.04342	0.45891	0.966773	0.51946	0.549818	2.19328	1.372
MF145099_SDChr6	03:01:00	1.11134	1.34195	1.07095	1.28963	0.635661	1.25936	0.814317	0.960979	0.22099	0.814317	0.470382	0.983907	0.51585	0.747428	2.23215	1.275
MF145098_SDChr6	03:01:00	1.15288	1.19722	1.06434	1.32741	0.643282	1.33605	0.859659	0.888342	0.219626	0.947379	0.447852	1.04262	0.530963	0.61265	2.20108	1.30212
MF145097_SDChr1	03:01:00	1.11768	1.2523	1.04054	1.42831	0.776076	1.2495	0.869505	0.955428	0.218178	0.869505	0.607847	0.718485	0.451814	0.616405	2.21411	1.41343
MF145096_SDChr1	03:01:00	1.10434	1.25279	1.11772	1.41976	0.776374	1.26557	0.785785	0.961552	0.216871	0.875078	0.607847	0.718485	0.449108	0.620356	2.21411	1.41343
MF145095_SDChr1	03:01:00	1.12933	1.26306	1.09138	1.45163	0.711585	1.33305	0.801605	0.923188	0.211761	0.892696	0.517136	0.714157	0.441183	0.636681	2.27364	1.41343
MF145094_SDChr1	03:01:00	1.07079	1.28692	1.0774	1.29865	0.714956	1.25936	0.80929	0.955974	0.22232	0.881227	0.464593	0.972741	0.51946	0.743535	2.20681	1.26175
MF145093_SDChr9	03:01:00	1.12493	1.20581	1.11138	1.31122	0.485923	1.38896	0.800113	0.983843	0.298579	1.03126	0.589963	0.834827	0.582764	0.562196	2.05828	1.4159
MF145092_SDChr9	03:01:00	1.12933	1.26306	1.08485	1.45931	0.711585	1.33305	0.796805	0.928073	0.210493	0.887351	0.593375	0.771893	0.443517	0.64005	2.14091	1.42843
MF145091_SDChr1	03:01:00	1.08405	1.28656	1.08405	1.36474	0.643282	1.33605	0.804103	0.874462	0.223693	0.964923	0.464593	0.972741	0.522667	0.603077	2.20681	1.323
MF145090_SDChr9	03:01:00	1.12933	1.26306	1.09138	1.45163	0.711585	1.33305	0.801605	0.923188	0.211761	0.892696	0.517136	0.714157	0.441183	0.636681	2.27364	1.41343
MF145089_SDChr9	03:01:00	1.07079	1.28692	1.0774	1.35637	0.64346	1.35334	0.80929	0.880103	0.22232	0.971148	0.464593	0.972741	0.577178	0.546271	2.20681	1.323
MF145088_SDChr9	03:01:00	1.07079	1.35842	1.0774	1.35637	0.64346	1.25936	0.80929	0.880103	0.22232	0.971148	0.464593	0.972741	0.51946	0.606968	2.20681	1.323
MF145087_SDChr7	03:01:00	1.27248	1.17643	1.02852	1.3874	0.702344	1.29865	0.805756	0.96894	0.215658	0.89732	0.536347	0.723493	0.438873	0.625123	2.30337	1.39867
MF145086_SDChr1	03:01:00	1.11768	1.2523	1.03427	1.43587	0.776076	1.2495	0.864267	0.960483	0.216864	0.864267	0.600545	0.776543	0.454204	0.619666	2.21241	1.37695
MF145085_SDChr8	03:01:00	1.12933	1.26306	1.07839	1.46708	0.711585	1.33305	0.792062	0.933009	0.289717	0.882069	0.504897	0.77138	0.388344	0.643455	2.27048	1.39164
MF145084_SDChr5	03:01:00	1.12493	1.27907	1.07083	1.29749	0.639537	1.25936	0.80929	0.960979	0.220965	0.881227	0.464593	0.977834	0.518996	0.747428	2.21837	1.275
MF145083_SDChr2	03:01:00	1.12933	1.26306	1.08485	1.45931	0.711585	1.33305	0.796805	0.928073	0.291452	0.887351	0.510961	0.771893	0.386289	0.64005	2.19917	1.42843
MF145082_SDChr1	03:01:00	1.19427	1.1985	1.05136	1.35403	0.55453	1.38896	0.809871	0.900993	0.216947	0.971845	0.52049	0.913023	0.576184	0.559237	2.20285	1.351
MF145081_SDChr1	03:01:00	1.12505	1.27506	1.08523	1.39884	0.708367	1.34472	0.826068	0.92879	0.210566	0.899497	0.52049	0.790916	0.508668	0.57649	2.1677	1.431
KY484024_ZK15__	03:01:00	1.16724	1.22828	0.991966	1.17111	0.659969	1.21534	0.809871	0.958486	0.222337	1.04383	0.52049	0.950972	0.520491	0.745489	2.15743	1.34386
KY484023_SH12__	03:01:00	1.04499	1.35066	1.05781	1.29641	0.639788	1.27577	0.809548	0.97231	0.218278	0.971458	0.45891	0.97695	0.518565	0.61734	2.21636	1.351
KY484022_SH6___	03:01:00	1.19427	1.18304	0.985954	1.21798	0.635661	1.25936	0.814317	0.884711	0.22099	1.04956	0.470382	0.983907	0.573167	0.686414	2.23215	1.33689
KY484021_SH4___	03:01:00	1.13878	1.28692	1.07079	1.23292	0.64346	1.25936	0.804325	0.960979	0.220956	0.96519	0.45891	0.971835	0.52218	0.686414	2.20476	1.33689
KY484020_SH3___	03:01:00	1.13878	1.22119	1.05144	1.23292	0.65616	1.23138	0.876966	0.902172	0.216963	0.966453	0.508024	0.954271	0.5802	0.699961	2.16491	1.33689
KY484019_PN100_	03:01:00	1.26062	1.29641	1.05781	1.15462	0.486155	1.30956	0.893107	0.974842	0.218278	0.98424	0.45891	0.966773	0.570182	0.618947	2.19328	1.323
KY484018_PN50__	03:01:00	1.18188	1.29435	1.08421	1.12305	0.557289	1.31908	0.859392	1.00897	0.223727	0.947085	0.45333	1.03799	0.531971	0.602373	2.19132	1.33689
KY484017_PN10__	03:01:00	1.13878	1.28692	1.06426	1.23941	0.64346	1.25936	0.870481	0.966037	0.219609	0.959305	0.45333	0.970993	0.524928	0.613357	2.20285	1.351
KY484016_PN3___	03:01:00	1.22376	1.19755	0.991891	1.2265	0.64346	1.25936	0.80929	0.880103	0.22232	1.04309	0.464593	0.972741	0.51946	0.743535	2.20681	1.323
KY484015_PN1___	03:01:00	1.13878	1.30374	0.973857	1.1749	0.651872	1.21534	0.876515	0.973541	0.302231	1.03751	0.447852	0.960055	0.52218	0.618121	2.17803	1.3864
KY484014_P2___p	03:01:00	1.13878	1.29528	1.06426	1.23292	0.647639	1.27577	0.804612	0.967219	0.219609	0.965534	0.45333	0.965909	0.52218	0.690871	2.19132	1.33689
KU977382_Cherry	03:01:00	1.11768	1.26033	1.03427	1.42831	0.781051	1.26557	0.869807	0.961552	0.216864	0.869807	0.600545	0.714157	0.451814	0.620356	2.20077	1.41343
KU977381_Cherry	03:01:00	1.11768	1.26033	1.03427	1.42831	0.781051	1.26557	0.869807	0.961552	0.216864	0.869807	0.600545	0.714157	0.451814	0.620356	2.20077	1.41343
KU977380_Cherry	03:01:00	1.11768	1.26033	1.03427	1.42831	0.781051	1.26557	0.869807	0.961552	0.216864	0.869807	0.600545	0.714157	0.451814	0.620356	2.20077	1.41343
KU977379_YTL1_C	03:01:00	1.10434	1.26087	1.02808	1.41976	0.781383	1.28195	0.875418	0.967756	0.215565	0.875418	0.600545	0.714157	0.449108	0.624359	2.20077	1.41343
KU977378_Plum_3	03:01:00	1.15288	1.19722	0.985843	1.37911	0.643282	1.33605	0.864901	0.883666	0.220965	1.02376	0.45333	0.970993	0.528168	0.548483	2.20285	1.351
KU977377_Peach_	03:01:00	1.15288	1.19722	0.985843	1.37911	0.643282	1.33605	0.864901	0.883666	0.220965	1.02376	0.45333	0.970993	0.528168	0.548483	2.20285	1.351
KU977376_Peach_	03:01:00	1.15288	1.19722	0.985843	1.37911	0.643282	1.33605	0.864901	0.883666	0.220965	1.02376	0.45333	0.970993	0.528168	0.548483	2.20285	1.351
KU977375_Peach_	03:01:00	1.15288	1.19722	0.985843	1.37911	0.643282	1.33605	0.864901	0.883666	0.220965	1.02376	0.45333	0.970993	0.528168	0.548483	2.20285	1.351
KU977374_Peach_	03:01:00	1.15288	1.19722	0.985843	1.37911	0.643282	1.33605	0.864901	0.883666	0.220965	1.02376	0.45333	0.970993	0.528168	0.548483	2.20285	1.351
KX353935_SHN-40	03:01:00	1.13878	1.28692	1.06426	1.23941	0.64346	1.25936	0.870481	0.966037	0.219609	0.959305	0.45333	0.970993	0.524928	0.613357	2.20285	1.351
KX353934_SHN-31	03:01:00	1.13878	1.28692	1.06426	1.23941	0.64346	1.25936	0.870481	0.966037	0.219609	0.959305	0.45333	0.970993	0.524928	0.613357	2.20285	1.351
KX353933_SHN-12	03:01:00	1.04499	1.35066	1.05781	1.29641	0.639788	1.27577	0.809548	0.97231	0.218278	0.971458	0.45891	0.97695	0.518565	0.61734	2.21636	1.351
KX353932_SHN-6_	03:01:00	1.12493	1.19025	0.991966	1.21902	0.639537	1.25936	0.886701	0.880103	0.222337	1.04956	0.470382	0.978783	0.645366	0.606968	2.22052	1.323
KX353931_ZK-15_	03:01:00	1.13878	1.28692	1.05781	1.24597	0.64346	1.25936	0.865205	0.971148	0.218278	0.953491	0.447852	0.970214	0.527706	0.616602	2.20108	1.36533
KX353930_ZKN-52	03:01:00	1.13878	1.28692	1.05781	1.24597	0.64346	1.25936	0.865205	0.971148	0.218278	0.953491	0.447852	0.970214	0.527706	0.616602	2.20108	1.36533
KX574326_MA-BR_	03:01:00	1.15288	1.20494	1.1251	1.25366	0.647432	1.35334	0.859993	0.894073	0.218303	1.01795	0.508024	0.964369	0.530963	0.554942	2.13025	1.36533
KX574325_DN-BR_	03:01:00	1.15288	1.20494	1.05793	1.32741	0.647432	1.35334	0.859993	0.894073	0.218303	1.01795	0.508024	0.964369	0.530963	0.554942	2.13025	1.36533
KJ958527_Rose-B	03:01:00	1.10434	1.21332	1.09776	1.34027	0.796805	1.33305	0.792062	0.981689	0.212999	0.954075	0.504897	0.830892	0.446757	0.633348	2.16319	1.39867
JQ005058_Pch13_	03:01:00	1.19427	1.19072	1.13192	1.28963	0.550929	1.37098	0.72404	1.02863	0.219626	1.04986	0.464593	0.846483	0.51585	0.552697	2.21837	1.3864
JQ005057_Pch11_	03:01:00	1.19427	1.19072	1.13192	1.28963	0.550929	1.37098	0.72404	1.02863	0.219626	1.04986	0.464593	0.846483	0.51585	0.552697	2.21837	1.3864
JQ005056_Pch10_	03:01:00	1.17993	1.28018	1.1251	1.28186	0.551189	1.2925	0.728773	1.03535	0.218303	1.05672	0.464593	0.846483	0.512743	0.556309	2.21837	1.3864
JQ005055_Pch9_C	03:01:00	1.19427	1.19072	1.13192	1.28963	0.550929	1.37098	0.72404	1.02863	0.219626	1.04986	0.464593	0.846483	0.51585	0.552697	2.21837	1.3864
JQ005054_Pch8_C	03:01:00	1.19427	1.19072	1.13192	1.28963	0.550929	1.37098	0.72404	1.02863	0.219626	1.04986	0.464593	0.846483	0.51585	0.552697	2.21837	1.3864
JQ005053_Pch7_C	03:01:00	1.19427	1.19072	1.13192	1.28963	0.550929	1.37098	0.72404	1.02863	0.219626	1.04986	0.464593	0.846483	0.51585	0.552697	2.21837	1.3864
JQ005052_Pch6_C	03:01:00	1.19427	1.19072	1.13192	1.28963	0.550929	1.37098	0.72404	1.02863	0.219626	1.04986	0.464593	0.846483	0.51585	0.552697	2.21837	1.3864
JQ005051_Pch5_C	03:01:00	1.11768	1.26033	0.979344	1.41344	0.781051	1.26557	0.952285	0.951536	0.219508	0.880414	0.529826	0.773731	0.447107	0.613894	2.2044	1.38414
JQ005050_Pch4_C	03:01:00	1.19427	1.19072	1.13192	1.28963	0.550929	1.37098	0.72404	1.02863	0.219626	1.04986	0.464593	0.846483	0.51585	0.552697	2.21837	1.3864
JQ005049_Pch3_C	03:01:00	1.13127	1.25989	0.98528	1.34945	0.78078	1.2495	0.946219	1.02172	0.220839	0.874806	0.529826	0.773731	0.449817	0.609984	2.2044	1.38414
JQ005048_Pch2_C	03:01:00	1.13127	1.25989	0.98528	1.34945	0.78078	1.2495	0.946219	1.02172	0.220839	0.874806	0.529826	0.773731	0.449817	0.609984	2.2044	1.38414
JQ005047_Pch1_C	03:01:00	1.15288	1.19722	0.985843	1.37911	0.643282	1.33605	0.864901	0.883666	0.220965	1.02376	0.45333	0.970993	0.528168	0.548483	2.20285	1.351
JQ005046_Chr18_	03:01:00	1.13878	1.19755	0.912223	1.44355	0.714956	1.25936	0.959305	0.828032	0.152037	1.11919	0.45333	0.970993	0.524928	0.552021	2.20285	1.351
JQ005045_Chr17_	03:01:00	1.15288	1.19722	0.917854	1.45246	0.714758	1.24327	0.953156	0.822724	0.152976	1.11202	0.45333	0.970993	0.528168	0.548483	2.20285	1.351
JQ005044_Chr16_	03:01:00	1.15288	1.19722	0.985843	1.45246	0.643282	1.33605	0.864901	0.822724	0.152976	1.11202	0.45333	0.970993	0.528168	0.548483	2.20285	1.351
JQ005043_Chr15_	03:01:00	1.15288	1.19722	0.991891	1.44486	0.643282	1.33605	0.870207	0.818416	0.153914	1.11884	0.45891	0.913815	0.525403	0.545611	2.20476	1.3864
JQ005042_Chr14_	03:01:00	1.15288	1.19722	0.979868	1.46015	0.643282	1.33605	0.859659	0.827077	0.152048	1.10528	0.5142	0.970214	0.530963	0.551385	2.14316	1.36533
JQ005041_Chr13_	03:01:00	1.15288	1.19722	0.979868	1.46015	0.643282	1.33605	0.859659	0.827077	0.152048	1.10528	0.447852	1.04262	0.530963	0.551385	2.20108	1.30212
JQ005040_Chr12_	03:01:00	1.15288	1.18959	0.985843	1.46015	0.639185	1.31908	0.859392	0.821809	0.152976	1.10493	0.45333	0.97613	0.530963	0.547873	2.2145	1.36533
JQ005039_Chr11_	03:01:00	1.13878	1.18987	0.985806	1.44355	0.639336	1.33605	0.870207	0.822724	0.220956	1.11884	0.373926	0.97695	0.524928	0.548483	2.21636	1.351
JQ005038_Chr10_	03:01:00	1.15288	1.19722	0.979868	1.46015	0.643282	1.33605	0.859659	0.827077	0.152048	1.10528	0.5142	0.970214	0.530963	0.551385	2.14316	1.36533
JQ005037_Chr9_C	03:01:00	1.13878	1.19755	0.979795	1.44355	0.714956	1.25936	0.870481	0.828032	0.152037	1.11919	0.45333	0.970993	0.524928	0.552021	2.20285	1.351
JQ005036_Chr8_C	03:01:00	1.15288	1.19722	0.979868	1.46015	0.643282	1.33605	0.859659	0.827077	0.152048	1.17545	0.447852	0.970214	0.530963	0.474803	2.20108	1.36533
JQ005035_Chr7_C	03:01:00	1.15288	1.19722	0.991891	1.44486	0.643282	1.33605	0.870207	0.818416	0.153914	1.11884	0.45891	0.913815	0.525403	0.545611	2.20476	1.3864
JQ005034_Chr6_C	03:01:00	1.15288	1.19722	0.985843	1.45246	0.643282	1.33605	0.864901	0.822724	0.152976	1.11202	0.45333	0.970993	0.528168	0.548483	2.20285	1.351
JQ005033_Chr5_C	03:01:00	1.15288	1.19722	0.985843	1.45246	0.643282	1.33605	0.864901	0.822724	0.152976	1.11202	0.45333	0.970993	0.528168	0.548483	2.20285	1.351
JQ005032_Chr4_C	03:01:00	1.15288	1.19722	0.979868	1.46015	0.643282	1.33605	0.859659	0.827077	0.152048	1.10528	0.5142	0.970214	0.530963	0.551385	2.14316	1.36533
JQ005031_Chr2_C	03:01:00	1.15288	1.19722	1.05793	1.39378	0.643282	1.33605	0.85448	0.831476	0.151133	1.09862	0.508024	0.969499	0.533787	0.554318	2.14158	1.3799
JQ005030_Ch1_Ca	03:01:00	1.15288	1.19722	0.985843	1.45246	0.643282	1.33605	0.864901	0.822724	0.152976	1.11202	0.45333	0.970993	0.528168	0.548483	2.20285	1.351
JN416776_Pch12_	03:01:00	1.14511	1.25955	0.98528	1.36479	0.780569	1.23373	0.934532	1.02057	0.220839	0.864001	0.607847	0.714724	0.454929	0.609297	2.14417	1.46167
JN416773_Chr3_C	03:01:00	1.15288	1.19722	0.985843	1.45246	0.643282	1.33605	0.864901	0.822724	0.152976	1.11202	0.45333	0.970993	0.528168	0.548483	2.20285	1.351
U57046_30/4___p	03:01:00	1.11768	1.26033	1.05331	1.40611	0.781051	1.26557	0.885815	0.946606	0.220855	0.885815	0.536347	0.715996	0.444791	0.610713	2.20644	1.43154
AF332616_Kirka_	03:01:00	1.26062	1.17545	1.07095	1.29641	0.47369	1.33605	0.809097	1.02079	0.22099	1.04284	0.540068	0.856223	0.518565	0.548483	2.18485	1.40104
AF332615_F12/1_	03:01:00	1.19427	1.18304	1.05781	1.3612	0.547375	1.35334	0.804325	0.971148	0.218278	1.03669	0.611879	0.850192	0.521309	0.554942	2.09616	1.4159
AF332613_SX/2__	03:01:00	1.15638	1.25336	1.02815	1.41131	0.70612	1.35848	0.790854	0.967756	0.298496	0.790854	0.607847	0.850452	0.446435	0.624359	2.21411	1.29883
AF332618_XII/10	03:01:00	1.15288	1.19722	0.985843	1.37911	0.714758	1.24327	0.864901	0.883666	0.220965	1.02376	0.52049	0.970993	0.528168	0.548483	2.14488	1.351
AF332617_V/11__	03:01:00	1.16724	1.19698	0.991966	1.38767	0.643155	1.31908	0.859392	0.878038	0.222337	1.01724	0.45333	0.970993	0.531449	0.544989	2.20285	1.351
AF332614_WWL_I/	03:01:00	0.972942	1.25093	0.939686	1.66117	0.625463	1.30956	0.893107	0.862533	0.356433	0.8202	0.526896	0.863905	0.511131	0.718778	2.26403	1.22699
AF332612_dzik__	03:01:00	1.13878	1.19755	1.05781	1.31926	0.64346	1.35334	0.865205	0.894073	0.218278	1.02412	0.447852	0.970214	0.527706	0.554942	2.20108	1.36533
AF332611_____pl	03:01:00	1.13358	0.805441	1.10569	1.7067	0.644353	1.54645	0.73713	0.914001	0.337851	0.995125	0.632448	0.842291	0.437253	0.609334	2.14929	1.25381
AY948441_RM-5_I	03:01:00	1.00979	1.2615	1.11784	1.45361	0.870614	1.29865	0.800843	0.901707	0.216895	0.891848	0.529826	0.715337	0.441785	0.621867	2.14601	1.49637
AF013287_SW6_	03:01:00	1.11134	1.18304	1.17997	1.33145	0.635661	1.42853	0.697831	0.992146	0.21305	0.942072	0.647688	0.920854	0.458611	0.629934	2.03173	1.42501
AF013286_Prune_	03:01:00	1.12493	1.19798	1.06426	1.35516	0.715211	1.27577	0.809548	0.890456	0.219609	1.04342	0.45891	0.971835	0.518996	0.552697	2.20476	1.33689
AF013285_Missio	03:01:00	1.15288	1.19722	0.917854	1.32042	0.643282	1.50305	0.864901	0.883666	0.220965	0.953156	0.45333	0.970993	0.586854	0.472304	2.27531	1.351
FJ610344___Chin	03:01:00	1.03427	1.26033	1.04054	1.47883	0.869807	1.26557	0.875078	0.894807	0.218178	0.875078	0.523423	0.773068	0.449448	0.617108	2.20252	1.39867
FJ610343_China:	03:01:00	1.12933	1.26306	1.09138	1.45163	0.711585	1.33305	0.801605	0.923188	0.211761	0.892696	0.517136	0.772456	0.441183	0.636681	2.20077	1.41343
FJ610342_China:	03:01:00	1.24306	1.26502	0.945181	1.41981	0.64142	1.36884	0.822199	0.925753	0.211851	0.915631	0.615282	0.846725	0.431511	0.63845	2.14601	1.38414
FJ610341_CHCP_C	03:01:00	1.15288	1.19722	0.979868	1.46015	0.643282	1.33605	0.859659	0.827077	0.219626	1.01756	0.5142	0.970214	0.530963	0.551385	2.14316	1.36533
AY948440_RM-2_I	03:01:00	1.00979	1.19043	1.11107	1.53285	0.781776	1.37618	0.79599	0.906428	0.298496	0.886443	0.523423	0.641793	0.444098	0.625123	2.20252	1.46167
Y07568___apple_	03:01:00	1.07835	1.26223	1.11805	1.50799	0.782229	1.31568	0.811023	0.825062	0.216934	0.903184	0.536347	0.715996	0.436895	0.622688	2.2795	1.36983
ON667997_YJ4(R-	03:01:00	1.14511	1.23608	0.761295	1.57024	0.766024	1.18818	0.934102	1.00156	0.224928	0.863604	0.630568	0.727959	0.454929	0.597943	2.18388	1.46167
ON667996_YJ4(R-	03:01:00	1.14511	1.2757	0.98528	1.35064	0.790576	1.09557	0.946513	1.16036	0.220839	0.875078	0.607847	0.707317	0.450215	0.610713	2.12195	1.43154
ON667995_YJ4(R-	03:01:00	1.14511	1.22092	0.958428	1.40148	0.756625	1.1592	0.964308	0.96403	0.235086	0.89153	0.688808	0.741426	0.443324	0.57554	1.95192	1.59147
ON060761_YJ3_Ch	03:01:00	1.13878	1.19755	1.13183	1.31232	0.64346	1.35334	0.799421	0.889367	0.219609	1.03036	0.45333	0.970993	0.524928	0.552021	2.20285	1.351
ON304061_XJ07_C	03:01:00	1.15288	1.19722	0.985843	1.37911	0.643282	1.33605	0.864901	0.883666	0.220965	1.02376	0.45333	0.970993	0.528168	0.548483	2.20285	1.351
OM650244_M2_Leb	03:01:00	1.05328	1.26399	1.09158	1.43559	0.78332	1.35077	0.811804	0.924436	0.211798	0.904054	0.523423	0.714724	0.436306	0.637542	2.20252	1.46167
OK625809_KK10_I	03:01:00	1.07835	1.26223	1.041	1.50022	0.782229	1.31568	0.816029	0.898244	0.218274	0.90876	0.542989	0.643569	0.434643	0.619478	2.20861	1.46567
MZ451065_13TF16	03:01:00	1.13127	1.25989	0.837498	1.47237	0.78078	1.2495	1.04184	0.940576	0.222193	0.880173	0.536347	0.715996	0.447486	0.606824	2.20644	1.43154
MZ451064_13TF13	03:01:00	1.14273	1.26223	1.09784	1.46022	0.711117	1.31568	0.796366	0.917154	0.213014	0.886862	0.600545	0.714157	0.443793	0.63252	2.14247	1.4771
MZ451063_13TF13	03:01:00	1.16724	1.19698	0.985954	1.39501	0.643155	1.31908	0.854183	0.882684	0.22099	1.01107	0.5142	0.970214	0.534261	0.547873	2.14316	1.36533
MZ451062_13TF11	03:01:00	1.16724	1.19698	0.985954	1.39501	0.643155	1.31908	0.854183	0.882684	0.22099	1.01107	0.5142	0.970214	0.534261	0.547873	2.14316	1.36533
MZ451061_13TF10	03:01:00	1.18188	1.19684	0.923695	1.40373	0.643078	1.30244	0.935387	0.877097	0.222371	1.00467	0.5142	0.970214	0.5376	0.544405	2.14316	1.36533
MZ451060_13TF10	03:01:00	1.18188	1.19684	0.923695	1.40373	0.643078	1.30244	0.935387	0.877097	0.222371	1.00467	0.5142	0.970214	0.5376	0.544405	2.14316	1.36533
MZ451059_13C278	03:01:00	0.962052	1.27958	1.11811	1.3612	0.799736	1.1996	0.876133	0.899879	0.300388	0.804612	0.45333	0.97613	0.521309	0.760242	2.2145	1.25156
MZ451058_13C277	03:01:00	1.14273	1.26223	1.08477	1.47576	0.711117	1.31568	0.876304	0.847005	0.210478	0.876304	0.504897	0.844151	0.448515	0.639249	2.1977	1.39164
MZ451057_13C268	03:01:00	1.0657	1.42317	1.03487	1.49139	0.782744	1.15399	0.821398	0.904153	0.21699	0.821398	0.542989	0.775208	0.432086	0.685909	2.28175	1.30689
MZ451056_13C260	03:01:00	1.07835	1.27054	1.17757	1.43753	0.787375	1.33305	0.663857	0.971516	0.215612	0.903583	0.529826	0.639015	0.436895	0.626785	2.2656	1.43154
MZ451055_13C258	03:01:00	1.15288	1.15537	1.26859	1.31351	0.660211	1.40729	0.711604	0.979946	0.300455	0.551493	0.582919	1.01935	0.45243	0.839954	2.09532	1.275
MZ451054_13C257	03:01:00	1.15288	1.15537	1.26859	1.31351	0.660211	1.40729	0.711604	0.979946	0.300455	0.551493	0.582919	1.01935	0.45243	0.839954	2.09532	1.275
MZ451053_13C243	03:01:00	1.07079	1.18987	1.1182	1.33337	0.639336	1.41027	0.784727	0.975243	0.216963	0.941672	0.589963	0.916494	0.533349	0.619202	2.08029	1.39469
MZ451052_13C241	03:01:00	1.03244	1.25556	0.973965	1.62066	0.540589	1.33605	0.875578	0.893067	0.302265	0.875578	0.464593	0.993437	0.520925	0.692897	2.25377	1.14991
MZ451051_13C233	03:01:00	1.09123	1.2615	1.04077	1.51697	0.781776	1.29865	0.805756	0.897035	0.218226	0.89732	0.536347	0.774445	0.439496	0.618645	2.2795	1.32047
MZ451050_13C227	03:01:00	1.11134	1.14187	1.38473	1.17918	0.652499	1.42599	0.712053	1.00218	0.293236	0.551841	0.432	1.344	0.524082	0.859009	2.0446	1.14991
MZ451049_13C222	03:01:00	1.15993	1.2744	1.12145	1.32881	0.556428	1.32128	0.82754	0.900813	0.217594	0.993048	0.377272	0.97037	0.508904	0.62125	2.25937	1.30881
MZ451048_13C221	03:01:00	1.17993	1.2886	1.05793	1.33186	0.554815	1.30956	0.825263	0.897474	0.218303	0.990316	0.464593	0.972741	0.510072	0.618947	2.20681	1.323
MZ451047_13C214	03:01:00	1.16724	1.19698	0.980015	1.40243	0.643155	1.31908	0.849038	0.887379	0.219658	1.00498	0.589963	0.969499	0.537103	0.550787	2.06923	1.3799
MT537134_BJ-YBY	03:01:00	0.997879	1.25404	1.11805	1.44501	0.865462	1.29865	0.805756	0.901707	0.216934	0.89732	0.536347	0.719725	0.43917	0.621867	2.21793	1.44649
LC579924_PP11_C	03:01:00	1.43244	0.87685	1.25059	1.32285	0.393688	1.5917	0.76475	1.10723	0.140691	1.0776	0.743973	0.967239	0.401315	0.512302	1.99222	1.34519
LC431515___Sout	03:01:00	1.18441	1.24438	0.894918	1.42831	0.701058	1.23373	1.02893	0.949381	0.219508	0.86927	0.529826	0.914647	0.524687	0.612504	2.22761	1.2479
LC382468_Acot_A	03:01:00	1.07835	1.25404	0.96196	1.58075	0.77715	1.29865	0.891848	0.906428	0.215612	0.891848	0.461461	0.719082	0.44147	0.625123	2.40672	1.28527
KY883335_Q15R3N	03:01:00	1.20888	1.28738	0.967918	1.3695	0.554288	1.27577	0.870823	0.899879	0.216947	1.03077	0.5142	0.970214	0.524488	0.558545	2.14316	1.36533
KY883325_PCH4R3	03:01:00	1.18188	1.20446	0.998166	1.25604	0.647175	1.31908	0.859392	0.948738	0.223727	1.01724	0.36938	1.03799	0.531971	0.542136	2.2634	1.33689
KY883322_M32R3_	03:01:00	1.20888	1.19798	1.06426	1.29749	0.64369	1.27577	0.809548	0.967219	0.219609	0.971458	0.45891	1.04436	0.518996	0.614108	2.20476	1.275
KY488188_Taif_S	03:01:00	0.922549	1.17643	1.08863	1.7441	0.930606	1.12421	0.94976	0.731315	0.316055	0.852846	0.426423	0.865639	0.486724	1.05966	1.985	1.06877
DQ983493_I-9___	03:01:00	1.20888	1.11919	1.05777	1.3695	0.479653	1.42853	0.799421	0.971148	0.30222	1.03036	0.60444	0.845008	0.524488	0.554942	2.08338	1.4159
FJ546092_PchMx.	03:01:00	1.13127	1.25989	0.96758	1.44457	0.78078	1.2495	1.01688	0.960483	0.216871	0.859091	0.510961	0.771893	0.456957	0.5577	2.27199	1.37695
FJ546091_PchMx.	03:01:00	1.20816	1.19921	0.870104	1.61486	0.644353	1.24575	0.972116	0.847801	0.195023	0.882105	0.739337	1.10213	0.576736	0.536364	2.01574	1.18471
FJ546090_PchMx.	03:01:00	1.20816	1.19921	0.870104	1.61486	0.644353	1.24575	0.972116	0.847801	0.195023	0.882105	0.739337	1.10213	0.576736	0.536364	2.01574	1.18471
EU368738_PNRSV-	03:01:00	1.08405	1.18959	0.985843	1.3864	0.710205	1.31908	0.859392	0.882684	0.220965	1.01724	0.45333	1.04898	0.530963	0.547873	2.2145	1.30212
EU368737_PNRSV-	03:01:00	1.13878	1.19755	1.06426	1.37065	0.64346	1.35334	0.870481	0.828032	0.219609	0.959305	0.45333	0.970993	0.524928	0.613357	2.20285	1.351
EU368736_PNRSV-	03:01:00	1.22376	1.18987	1.06426	1.31926	0.550539	1.33605	0.864901	0.964923	0.219609	1.02376	0.45333	0.97613	0.527706	0.551385	2.15623	1.36533
EU368735_PNRSV-	03:01:00	1.07079	1.18987	0.991891	1.43599	0.710373	1.33605	0.875578	0.87904	0.22232	0.964923	0.464593	0.919455	0.52218	0.606234	2.21837	1.33689
EU869295___Chin	03:01:00	1.19476	1.25568	1.02251	1.37211	0.707424	1.33305	0.909126	0.913572	0.214397	0.983341	0.536347	0.719725	0.434034	0.567044	2.21793	1.44649
DQ983499_Emp___	03:01:00	1.13358	0.794483	1.11228	1.71602	0.635586	1.58824	0.731429	0.906492	0.339862	0.896	0.64	0.851934	0.439643	0.671475	2.1739	1.21361
DQ983498_143___	03:01:00	1.07835	1.26223	1.11123	1.44501	0.782229	1.31568	0.806077	0.9076	0.215612	0.897677	0.529826	0.715337	0.43917	0.625931	2.2044	1.44649
DQ983497_11___r	03:01:00	1.00979	1.2615	1.11107	1.46122	0.870614	1.29865	0.886443	0.828288	0.215581	0.886443	0.523423	0.714724	0.444098	0.625123	2.20252	1.46167
DQ983496_U9___p	03:01:00	1.20888	1.18262	1.06426	1.3695	0.547182	1.33605	0.799169	0.964923	0.219609	1.03004	0.611879	0.850192	0.524488	0.551385	2.09616	1.4159
DQ983495_Bl___p	03:01:00	1.17993	1.17591	1.05793	1.353	0.544077	1.35334	0.80929	0.971148	0.218303	1.04309	0.533421	0.929185	0.518169	0.554942	2.18285	1.36533
DQ983494_cz2___	03:01:00	1.13127	1.25192	0.894885	1.49562	0.775838	1.23373	0.934532	0.949381	0.2195	0.864001	0.607847	0.777137	0.454552	0.612504	2.21411	1.3625
DQ983492_B56___	03:01:00	1.24548	1.12016	1.04503	1.353	0.480068	1.38896	0.809871	0.983843	0.298579	1.04383	0.60444	0.845008	0.518169	0.562196	2.08338	1.4159
DQ983491_JW___c	03:01:00	1.15288	1.19722	0.991891	1.37189	0.643282	1.33605	0.870207	0.87904	0.22232	1.03004	0.373926	0.971835	0.525403	0.545611	2.27728	1.33689
HQ833197_Nec-g_	03:01:00	1.13127	1.25989	0.979308	1.42945	0.78078	1.2495	0.940485	0.950425	0.2195	0.869505	0.523423	0.714724	0.452172	0.613178	2.27545	1.39867
HQ833196_Nec-f_	03:01:00	1.13127	1.25989	0.979308	1.42945	0.78078	1.2495	0.940485	0.950425	0.2195	0.869505	0.523423	0.714724	0.452172	0.613178	2.27545	1.39867
HQ833195_Nec-e_	03:01:00	1.13127	1.25989	0.991324	1.41463	0.78078	1.2495	0.952024	0.940576	0.222193	0.79036	0.536347	0.715996	0.447486	0.667506	2.2795	1.36983
HQ833194_Pch-a_	03:01:00	1.13127	1.25989	0.979308	1.42945	0.78078	1.2495	0.940485	0.950425	0.2195	0.869505	0.523423	0.714724	0.452172	0.613178	2.27545	1.39867
HQ833193_Chr-m_	03:01:00	1.16724	1.19698	0.985954	1.39501	0.643155	1.31908	0.854183	0.882684	0.22099	1.01107	0.5142	1.04262	0.534261	0.547873	2.07076	1.36533
HQ833192_Chr-q_	03:01:00	1.18188	1.18188	0.9408	1.26265	0.54684	1.34064	0.9408	0.995267	0.226489	1.01049	0.464593	0.98298	0.594189	0.534771	2.17136	1.351
HQ833191_Chr-p_	03:01:00	1.18188	1.18188	0.9408	1.26265	0.54684	1.34064	0.9408	0.995267	0.226489	1.01049	0.464593	0.98298	0.594189	0.534771	2.17136	1.351
AY684271_Yunnan	03:01:00	1.00979	1.2615	1.1247	1.44608	0.870614	1.29865	0.805756	0.897035	0.218226	0.89732	0.536347	0.642935	0.439496	0.618645	2.20644	1.4809
EF565269_PchUy.	03:01:00	1.18441	1.26033	0.889494	1.47883	0.710046	1.26557	1.03581	0.894807	0.218178	0.875078	0.523423	0.773068	0.449448	0.617108	2.20252	1.39867
EF565268_PchUy.	03:01:00	1.13127	1.25989	0.894885	1.48779	0.78078	1.2495	1.02921	0.889108	0.2195	0.869505	0.523423	0.773068	0.452172	0.613178	2.20252	1.39867
EF565267_PlmUy.	03:01:00	1.12493	1.19798	1.05777	1.36229	0.64369	1.37098	0.804612	0.895143	0.30222	1.03706	0.45333	0.970993	0.449265	0.555606	2.20285	1.351
EF565266_PchBr.	03:01:00	1.15288	1.19722	1.05793	1.33447	0.643282	1.33605	0.85448	0.893067	0.218303	1.01143	0.442472	0.969499	0.533787	0.554318	2.27181	1.31601
EF565265_PchBr.	03:01:00	1.10434	1.24481	0.955992	1.44254	0.771429	1.2495	0.859091	1.04904	0.214274	0.859091	0.659305	0.853747	0.588791	0.563664	2.16381	1.28826
EF565264_PchBr.	03:01:00	1.04685	1.25989	0.979308	1.48779	0.78078	1.2495	0.869505	0.950425	0.2195	0.869505	0.607847	0.773068	0.525103	0.613178	2.20252	1.34827
EF565263_PlmCl.	03:01:00	1.09756	1.19698	0.991966	1.38767	0.714616	1.31908	0.859392	0.878038	0.222337	1.01724	0.45333	0.970993	0.531449	0.544989	2.20285	1.351
EF565262_PlmCl.	03:01:00	1.15288	1.18959	0.998014	1.37189	0.639185	1.31908	0.870001	0.873441	0.223693	1.0298	0.378557	0.977834	0.525403	0.542136	2.29134	1.33689
EF565261_PlmCl.	03:01:00	1.13127	1.25989	0.894885	1.42945	0.78078	1.2495	1.02921	0.950425	0.2195	0.869505	0.607847	0.714724	0.452172	0.613178	2.14417	1.46167
EF565260_PlmCl.	03:01:00	1.13878	1.18987	1.12497	1.19365	0.639336	1.33605	0.859659	0.970056	0.218278	0.947379	0.447852	0.975375	0.530512	0.615908	2.21279	1.3799
EF565259_PchCl.	03:01:00	1.19881	1.25989	0.900342	1.422	0.7098	1.2495	1.03549	0.945475	0.220839	0.874806	0.615282	0.715337	0.449817	0.609984	2.14601	1.44649
EF565258_PchCl.	03:01:00	1.13878	1.18987	0.991891	1.36347	0.639336	1.33605	0.875578	0.87904	0.22232	1.0364	0.464593	0.977834	0.52218	0.545611	2.21837	1.33689
EF565257_PchCl.	03:01:00	1.15288	1.18959	0.998014	1.37189	0.639185	1.31908	0.870001	0.873441	0.223693	1.0298	0.378557	0.977834	0.525403	0.542136	2.29134	1.33689
EF565256_PchCl.	03:01:00	0.985806	1.18987	1.19445	1.34054	0.710373	1.41027	0.693358	0.980486	0.215664	0.936033	0.582919	0.974056	0.536217	0.622531	2.07896	1.34447
EF565255_PchCl.	03:01:00	0.985806	1.18987	1.20164	1.33337	0.710373	1.41027	0.697535	0.975243	0.216963	0.941672	0.589963	0.916494	0.533349	0.619202	2.08029	1.39469
EF565254_PchCl.	03:01:00	1.15288	1.20494	0.985843	1.37189	0.557511	1.35334	0.870481	0.884711	0.305951	1.03036	0.45333	0.965909	0.525403	0.549131	2.19132	1.33689
EF565253_NctCl.	03:01:00	1.14673	0.799075	1.17387	1.66889	0.63926	1.58824	0.727101	0.906492	0.339804	0.890698	0.632448	0.846893	0.385128	0.671475	2.16104	1.26755
EF565252_NctCl.	03:01:00	1.15288	1.19722	0.985843	1.37911	0.643282	1.33605	0.864901	0.883666	0.220965	1.02376	0.45333	0.970993	0.528168	0.548483	2.20285	1.351
EF565251_ChrCl.	03:01:00	1.15288	1.12574	0.979868	1.46015	0.643282	1.41027	0.859659	0.827077	0.219626	1.01756	0.5142	0.970214	0.530963	0.551385	2.14316	1.36533
EF565250_ChrCl.	03:01:00	1.07835	1.26223	1.08477	1.47576	0.782229	1.31568	0.876304	0.847005	0.291431	0.786885	0.586332	0.77138	0.448515	0.639249	2.1977	1.39164
EF565249_ChrCl.	03:01:00	1.15288	1.19722	0.991891	1.37189	0.643282	1.33605	0.870207	0.87904	0.22232	1.03004	0.45891	0.971835	0.525403	0.545611	2.20476	1.33689
EF565248_ChrCl.	03:01:00	1.09123	1.35034	1.15638	1.42632	0.781776	1.20174	0.781776	0.920892	0.211731	0.870614	0.586332	0.77138	0.451184	0.635098	2.27048	1.32661
EF565247_AlmCl.	03:01:00	1.22376	1.1823	0.985806	1.3779	0.547032	1.31908	0.952895	0.958777	0.220956	1.02348	0.45891	0.923485	0.527706	0.547873	2.16946	1.36533
AJ969110_Pal___	03:01:00	1.11768	1.2767	1.04054	1.33437	0.791194	1.29865	0.886443	0.958899	0.218178	0.886443	0.523423	0.707317	0.444791	0.618645	2.17969	1.4809
AJ969095_Rose_I	03:01:00	1.0657	1.35201	1.02225	1.43651	0.782744	1.23357	0.903583	0.913572	0.214343	0.903583	0.615282	0.642343	0.436587	0.630049	2.14601	1.49637
AJ619958_rose_I	03:01:00	1.0657	1.35201	1.02225	1.43651	0.782744	1.23357	0.903583	0.913572	0.214343	0.903583	0.615282	0.642343	0.436587	0.630049	2.14601	1.49637
AJ133203_ChrIt.	03:01:00	1.13878	1.13337	1.05144	1.3779	0.647639	1.37098	0.865577	0.760242	0.300411	1.11288	0.442472	0.906795	0.527706	0.558545	2.25979	1.36533
AJ133213_PlmIt.	03:01:00	1.20886	1.23068	1.02225	1.53899	0.693339	1.34112	0.790576	0.909086	0.214343	0.790576	0.529826	0.790194	0.445876	0.626956	2.32585	1.32661
AJ133212_PlmIt.	03:01:00	1.16724	1.19698	1.00421	1.31478	0.643155	1.39236	0.870001	0.868892	0.225082	0.958777	0.378557	1.04533	0.525913	0.539312	2.27941	1.323
AJ133211_PlmAl.	03:01:00	1.14273	1.23796	1.11805	1.46022	0.767186	1.43557	0.723115	0.899517	0.216934	0.723115	0.536347	0.786673	0.443793	0.620356	2.31549	1.3625
AJ133210_ChrIt.	03:01:00	1.14673	0.793676	1.25854	1.59757	0.634941	1.56685	0.726486	0.900367	0.279676	0.980757	0.64	0.79318	0.385128	0.666938	2.1739	1.33497
AJ133209_ChrIt.	03:01:00	1.17993	1.19128	1.13209	1.27518	0.551189	1.38896	0.824962	0.968471	0.219658	1.06328	0.540068	0.78887	0.510072	0.553412	2.16209	1.43325
AJ133208_NctSp.	03:01:00	1.11134	1.28794	1.04499	1.3612	0.64397	1.2925	0.804963	0.90576	0.298568	1.03751	0.447852	0.970214	0.448905	0.562196	2.20108	1.36533
AJ133207_PchIt.	03:01:00	1.1601	0.79829	1.25097	1.61569	0.638632	1.56685	0.71794	0.905314	0.339769	0.969218	0.62503	0.788156	0.317367	0.670603	2.16013	1.34968
AJ133206_PchTu.	03:01:00	1.07835	1.25404	0.95037	1.59747	0.77715	1.29865	0.881103	0.91602	0.213014	0.881103	0.517136	0.717936	0.446141	0.631738	2.34428	1.31261
AJ133205_PchIt.	03:01:00	1.15288	1.19722	0.985843	1.37911	0.643282	1.33605	0.864901	0.883666	0.220965	1.02376	0.45333	0.970993	0.528168	0.548483	2.20285	1.351
AJ133204_AlmIt.	03:01:00	1.16724	1.18193	0.946643	1.31478	0.635065	1.28611	0.869796	0.991094	0.227896	1.02955	0.47628	0.9849	0.584348	0.532528	2.1756	1.323
AJ133202_AlmIt.	03:01:00	1.12493	1.18262	0.985843	1.43475	0.635437	1.33605	0.875578	0.959845	0.305951	0.964923	0.464593	0.924295	0.521727	0.548483	2.17136	1.351
AJ133201_AprIt.	03:01:00	1.18091	1.21637	1.01656	1.4006	0.753805	1.34112	0.795426	0.913947	0.360717	0.885815	0.467141	0.663564	0.443048	0.630309	2.35264	1.40657
AJ133200_AprIt.	03:01:00	1.16724	1.19698	0.985954	1.33565	0.643155	1.31908	0.854183	0.958777	0.22099	1.01107	0.5142	0.912291	0.534261	0.547873	2.20108	1.36533
AJ133199_AprIt.	03:01:00	1.11132	1.12539	1.07764	1.344	0.714532	1.3748	0.848777	0.877097	0.307898	1.00467	0.447852	0.912291	0.462933	0.544405	2.20108	1.4159
OM677864_MUSSER	03:01:00	1.28071	0.807008	1.21604	1.41464	0.394537	1.72896	0.816673	0.875194	0.208007	0.889266	0.501958	1.09899	0.571571	0.648292	2.19798	1.16225
OM677863_MUSSER	03:01:00	1.32819	0.807682	1.20169	1.41388	0.323073	1.7524	0.817297	0.885845	0.205553	0.980757	0.432	1.09832	0.571264	0.590563	2.2689	1.17478
OM677862_MUSSER	03:01:00	1.08405	1.18206	1.05793	1.34882	0.635139	1.3748	0.929752	0.968075	0.218303	0.929752	0.589963	0.921421	0.539527	0.614651	2.03298	1.40973
OM677861_MUSSER	03:01:00	1.15288	1.20494	0.985843	1.31351	0.647432	1.35334	0.799421	0.960979	0.305951	0.959305	0.52049	0.908243	0.525403	0.549131	2.19132	1.3864
OM677860_MUSSER	03:01:00	1.05777	1.11919	1.20155	1.31819	0.639537	1.52251	0.70629	0.976314	0.216947	0.865205	0.597136	0.917144	0.527278	0.697367	2.08177	1.3799
OM677859_MUSSER	03:01:00	1.13878	1.19755	0.923485	1.35637	0.64346	1.35334	0.971148	0.880103	0.22232	1.04309	0.464593	0.914667	0.51946	0.546271	2.20681	1.372
OM677858_MUSSER	03:01:00	1.32819	0.807682	1.20169	1.41388	0.323073	1.7524	0.817297	0.885845	0.205553	0.980757	0.432	1.09832	0.571264	0.590563	2.2689	1.17478
OM677857_MUSSER	03:01:00	1.09904	1.19665	1.49381	1.24674	0.553674	1.40016	0.54731	0.995397	0.196157	1.024	0.730863	0.971429	0.528031	0.532022	1.95736	1.3953
OM677856_MUSSER	03:01:00	1.28071	0.807008	1.21604	1.41464	0.394537	1.72896	0.816673	0.875194	0.208007	0.889266	0.501958	1.09899	0.571571	0.648292	2.19798	1.16225
OM677855_MUSSER	03:01:00	1.28071	0.807008	1.21604	1.41464	0.394537	1.72896	0.816673	0.875194	0.208007	0.889266	0.501958	1.09899	0.571571	0.648292	2.19798	1.16225
OM677854_MUSSER	03:01:00	1.16724	1.21243	1.08409	1.30797	0.560974	1.35334	0.875821	0.875543	0.223701	0.96519	0.45891	1.03354	0.523188	0.603823	2.18191	1.30933
OM677853_MUSSER	03:01:00	1.16724	1.21243	0.998052	1.3661	0.560974	1.35334	0.875821	0.875543	0.223701	0.96519	0.45891	1.03354	0.523188	0.603823	2.18191	1.30933
OM677852_MUSSER	03:01:00	1.05777	1.11919	1.20888	1.31122	0.639537	1.52251	0.710596	0.971148	0.21827	0.870481	0.52049	0.917854	0.524488	0.693677	2.15623	1.36533
OM677851_MUSSER	03:01:00	0.998014	1.18959	1.1251	1.3416	0.710205	1.39236	0.779728	0.969031	0.218303	0.935674	0.589963	0.916494	0.536642	0.615258	2.08029	1.39469
OM677850_MUSSER	03:01:00	1.07079	1.1823	1.1182	1.34054	0.635263	1.39236	0.849038	0.974241	0.216963	0.935674	0.589963	0.921421	0.536217	0.618566	2.03298	1.40973
OM677849_MUSSER	03:01:00	0.985806	1.18987	1.1115	1.34054	0.710373	1.41027	0.780028	0.980486	0.215664	0.936033	0.582919	0.974056	0.536217	0.622531	2.07896	1.34447
OM677848_MUSSER	03:01:00	1.08405	1.18206	1.13192	1.26707	0.635139	1.3748	0.848777	1.02403	0.219626	0.935387	0.597136	0.84887	0.536642	0.611364	2.03436	1.44635
OP357944_DSMZ_P	03:01:00	1.16724	1.19698	0.991966	1.38767	0.643155	1.31908	0.859392	0.878038	0.222337	1.01724	0.45333	0.970993	0.531449	0.544989	2.20285	1.351
AF170171_Valtic	03:01:00	1.19427	1.19072	1.07095	1.33993	0.550929	1.37098	0.819605	0.962182	0.152993	1.05638	0.627176	0.78887	0.570182	0.549818	2.08904	1.43325
AF170170_Na_hrb	03:01:00	1.26062	1.19072	1.06434	1.28963	0.479841	1.37098	0.814545	0.967219	0.219626	1.04986	0.533421	0.919455	0.51585	0.552697	2.08702	1.4483
AF170169_Nahnut	03:01:00	1.19427	1.19072	1.05781	1.35403	0.479841	1.37098	0.809548	0.97231	0.302231	1.04342	0.526896	0.845718	0.518565	0.555606	2.15804	1.40104
AF170168_sss_Cz	03:01:00	1.19427	1.18304	1.05781	1.3612	0.547375	1.35334	0.804325	0.971148	0.218278	1.03669	0.611879	0.850192	0.521309	0.554942	2.09616	1.4159
AF170167_UH1_Cz	03:01:00	1.26062	1.17545	1.06434	1.30327	0.543866	1.33605	0.804103	1.02619	0.219626	1.0364	0.619457	0.796444	0.448905	0.551385	2.1091	1.47911
AF170166_PS_7/5	03:01:00	1.16724	1.19698	1.08409	1.24824	0.643155	1.31908	0.864664	0.948738	0.223701	0.952895	0.45891	0.971835	0.528667	0.602373	2.14674	1.3864
AF170165_4/8_Cz	03:01:00	1.15288	1.19722	0.985843	1.37911	0.643282	1.33605	0.864901	0.883666	0.220965	1.02376	0.45333	0.970993	0.528168	0.548483	2.20285	1.351
AF170164_7/20_C	03:01:00	1.15288	1.19722	0.979868	1.3864	0.643282	1.33605	0.859659	0.888342	0.219626	1.01756	0.447852	0.970214	0.530963	0.551385	2.20108	1.36533
AF170163_UN_Cze	03:01:00	1.15288	1.19722	0.985843	1.37911	0.643282	1.33605	0.864901	0.883666	0.220965	1.02376	0.45333	0.970993	0.528168	0.548483	2.20285	1.351
AF170162_PS_7/1	03:01:00	1.13878	1.18987	0.991891	1.36347	0.710373	1.24327	0.875578	0.87904	0.22232	1.0364	0.378557	0.977834	0.52218	0.545611	2.29134	1.33689
AF170161_PS_7/1	03:01:00	1.13878	1.19755	0.991891	1.35637	0.714956	1.25936	0.881227	0.880103	0.22232	1.04309	0.378557	0.972741	0.51946	0.546271	2.27941	1.323
AF170160_6/54_C	03:01:00	1.13878	1.19755	0.985806	1.36347	0.64346	1.35334	0.875821	0.884711	0.220956	1.03669	0.373926	0.971835	0.52218	0.549131	2.27728	1.33689
AF170159_PS_14/	03:01:00	1.02192	1.26087	1.13144	1.45474	0.870176	1.28195	0.800558	0.891248	0.219532	0.89153	0.536347	0.715996	0.442127	0.614654	2.2795	1.36983
AF170158_PS_12/	03:01:00	1.02192	1.26087	1.047	1.52605	0.870176	1.28195	0.800558	0.891248	0.219532	0.89153	0.536347	0.774445	0.442127	0.614654	2.2795	1.32047
AF170157_21/1_C	03:01:00	1.11768	1.26033	1.05981	1.45596	0.781051	1.26557	0.800336	0.941726	0.222218	0.891283	0.542989	0.775208	0.442498	0.607565	2.28175	1.30689
AF170156_1/13_C	03:01:00	1.02192	1.26087	1.047	1.52605	0.870176	1.28195	0.800558	0.891248	0.219532	0.89153	0.536347	0.774445	0.442127	0.614654	2.2795	1.32047
KU179193_SD-PNR	03:01:00	1.15288	1.19722	0.991891	1.37189	0.643282	1.33605	0.870207	0.87904	0.22232	1.03004	0.45891	0.913815	0.525403	0.545611	2.20476	1.3864
FR773524_SK25_I	03:01:00	1.18188	1.19684	1.00429	1.32993	0.553762	1.3748	0.789053	1.00259	0.311676	0.946864	0.45891	0.971835	0.458086	0.598561	2.20476	1.33689
KJ599819_FA51_M	03:01:00	1.11134	1.28794	0.967918	1.42605	0.64397	1.2925	0.881859	0.838856	0.216947	1.04383	0.45333	0.970993	0.518565	0.559237	2.20285	1.351
KJ599818_FA50-e	03:01:00	1.11134	1.28794	0.967918	1.42605	0.64397	1.2925	0.881859	0.838856	0.216947	1.04383	0.45333	0.970993	0.518565	0.559237	2.20285	1.351
KJ599817_FA15_M	03:01:00	1.09799	1.2886	0.962088	1.47474	0.644302	1.30956	0.887661	0.766192	0.21564	1.0507	0.45333	0.970993	0.515441	0.562916	2.20285	1.351
KJ599816_FA48-e	03:01:00	1.11134	1.28794	0.967918	1.42605	0.64397	1.2925	0.881859	0.838856	0.216947	1.04383	0.45333	0.970993	0.518565	0.559237	2.20285	1.351
KJ573395_Irania	03:01:00	1.25435	1.18193	0.923555	1.40243	0.546861	1.28611	1.00444	0.951753	0.222337	1.00444	0.60444	0.849503	0.537103	0.543859	2.09446	1.3799
KF420289_162/12	03:01:00	1.09799	1.2886	1.10464	1.353	0.644302	1.30956	0.72023	0.911719	0.362718	0.97231	0.447852	0.970214	0.388627	0.628772	2.20108	1.36533
KF420288_152/12	03:01:00	1.15288	1.19722	0.985843	1.37911	0.643282	1.33605	0.864901	0.883666	0.220965	1.02376	0.45333	0.970993	0.528168	0.548483	2.20285	1.351
KF420287_149/12	03:01:00	1.09799	1.28018	1.10464	1.36019	0.711212	1.2925	0.64397	0.910578	0.296769	1.03751	0.5142	0.975375	0.448574	0.565186	2.15456	1.3799
KF420286_143/12	03:01:00	1.18756	0.802261	1.27317	1.55918	0.641809	1.54589	0.717341	0.889464	0.204337	0.96841	0.569204	0.914902	0.447542	0.658862	2.20738	1.25381
KF420285_137/12	03:01:00	1.08488	1.35205	1.1115	1.33782	0.711604	1.23138	0.729067	0.906921	0.298612	0.98424	0.45891	1.04986	0.441195	0.562916	2.21636	1.28845
KF420284_134/12	03:01:00	1.09799	1.2886	1.17993	1.30231	0.644302	1.30956	0.715891	0.916569	0.294982	1.03804	0.442472	0.969499	0.448574	0.568905	2.19946	1.3799
KF420283_132/12	03:01:00	1.14673	0.952411	1.18793	1.58889	0.634941	1.48439	0.730837	0.961805	0.343873	0.822191	0.647688	0.852378	0.383035	0.663314	2.17503	1.25381
KF420282_131/12	03:01:00	1.15288	1.19722	0.991891	1.37189	0.643282	1.33605	0.870207	0.87904	0.22232	0.959003	0.45891	0.971835	0.525403	0.606234	2.20476	1.33689
KF420281_130/12	03:01:00	1.14673	0.952411	1.18793	1.58889	0.634941	1.48439	0.730837	0.961805	0.343873	0.822191	0.647688	0.852378	0.383035	0.663314	2.17503	1.25381
KF420280_126/12	03:01:00	1.09799	1.2886	1.10464	1.353	0.644302	1.30956	0.72023	0.911719	0.362718	0.97231	0.447852	0.970214	0.388627	0.628772	2.20108	1.36533
DQ300178_Beijin	03:01:00	1.13878	1.20533	1.0774	1.29192	0.647639	1.37098	0.814545	0.881228	0.22232	0.977455	0.464593	0.967701	0.516769	0.607744	2.19538	1.35782
DQ003584_I-23_P	03:01:00	1.07835	1.26223	1.11805	1.43753	0.782229	1.31568	0.811023	0.902898	0.216934	0.903184	0.536347	0.715996	0.436895	0.622688	2.20644	1.43154
FN548100_JK1_In	03:01:00	1.13878	1.28692	1.06426	1.23941	0.64346	1.25936	0.870481	0.966037	0.219609	0.959305	0.45333	0.970993	0.524928	0.613357	2.20285	1.351
AM408909___Indi	03:01:00	0.97382	1.19798	1.18716	1.38414	0.715211	1.44714	0.702363	0.846779	0.214349	1.01843	0.582919	0.911006	0.530097	0.564519	2.06784	1.44635
AM419814___Indi	03:01:00	0.97382	1.19798	1.18716	1.38414	0.715211	1.44714	0.702363	0.846779	0.214349	1.01843	0.582919	0.911006	0.530097	0.564519	2.06784	1.44635
AM931161___Indi	03:01:00	1.11616	1.20073	1.23075	1.43559	0.716856	1.36884	0.738448	0.850375	0.210523	0.978444	0.600545	0.637926	0.436306	0.641793	2.13125	1.51208
AM920668___Indi	03:01:00	0.998014	1.16302	1.10513	1.51115	0.738425	1.50521	0.70784	0.849966	0.214427	0.955584	0.632448	0.88601	0.528168	0.629605	2.0111	1.351
AM408910___Indi	03:01:00	0.985806	1.20533	1.19445	1.38523	0.719598	1.44714	0.702363	0.842275	0.215664	1.01843	0.582919	0.90616	0.530512	0.561516	2.05684	1.431
S78312	03:01:00	1.16724	1.19698	0.998052	1.38041	0.643155	1.31908	0.864664	0.873441	0.223701	1.02348	0.45891	0.971835	0.528667	0.542136	2.20476	1.33689
